# Supplementary material for: Development and Initial Characterization of Cellular Models for COG Complex-Related CDG-II Diseases
Source: Front Genet. 2021 Sep 17;12:733048. doi: 10.3389/fgene.2021.733048 (PMC8484713; doi:10.3389/fgene.2021.733048)
Supplement: Supplementary file 2 [file DataSheet1.ZIP]

Archive with 4 entries (4 files):
- Supplementary 4 (Figure 2A).tif
- Supplementary 5 (for Figure 6D, 6E).tif
- Supplementary 6 (for Figure 7A).tif
- Supplementary 7 (for Figure 8B).tif
