# Supplementary material for: Development and Initial Characterization of Cellular Models for COG Complex-Related CDG-II Diseases
Source: Front Genet. 2021 Sep 17;12:733048. doi: 10.3389/fgene.2021.733048 (PMC8484713; doi:10.3389/fgene.2021.733048)
Supplement: Supplementary file 6 [file Table1.XLSX]

## Sheet: Sheet1
Metadata			Log2 cyclic loess Normalized MS3 reporter ion Intensities									G516R_vs_WT
ID	Name	Symbol	WT.rep1	WT.rep2	WT.rep3	G516R.rep1	G516R.rep2	G516R.rep3				logFC	CI.L	CI.R	AveExpr	t	P.Value	adj.P.Val	B	flag.adj	flag.noadj
Q96A72	Protein mago nashi homolog 2	MAGOHB	20.2157	20.5766	20.8277	20.4031	20.3776	20.4561				-0.127732	-0.495423	0.239959	20.4888	-0.782384	0.453511	0.993066	-4.72321	0	0
Q9Y5S9	RNA-binding protein 8A	RBM8A	19.4463	19.2806	19.7658	19.7397	19.6855	19.5972				0.176553	-0.161798	0.514905	19.6495	1.1752	0.269219	0.993066	-4.57744	0	0
P55265	Double-stranded RNA-specific adenosine deaminase	ADAR	14.0582	13.7673	13.7103	13.6578	13.6016	13.6856				-0.196987	-0.518288	0.124315	13.6731	-1.38079	0.199724	0.993066	-4.48731	0	0
P05121	Plasminogen activator inhibitor 1	SERPINE1	25.2583	25.0854	25.0471	24.7509	24.7452	25.2634				-0.210432	-0.947196	0.526331	24.9341	-0.643262	0.535642	0.993066	-4.76383	0	0
P61966	AP-1 complex subunit sigma-1A	AP1S1	16.8641	16.9216	16.6536	16.8152	16.84	16.2585				-0.175185	-0.644137	0.293767	16.7267	-0.841341	0.421331	0.993066	-4.70408	0	0
Q99613	Eukaryotic translation initiation factor 3 subunit C	EIF3C	20.4103	20.3196	20.4886	20.3485	20.414	20.0723				-0.127894	-0.506198	0.250409	20.3569	-0.761403	0.465346	0.993066	-4.72975	0	0
Q04941	Proteolipid protein 2	PLP2	14.8153	14.5279	15.0732	14.9108	14.6478	14.9227				0.0216649	-0.37598	0.41931	14.8544	0.122705	0.90496	0.993066	-4.84966	0	0
O95208	Epsin-2	EPN2	15.19	15.8733	16.1356	15.6842	15.8185	16.0079				0.10389	-0.413231	0.621012	15.8211	0.452466	0.661338	0.993066	-4.80811	0	0
O60256	Phosphoribosyl pyrophosphate synthase-associated protein 2	PRPSAP2	16.1162	16.125	16.9796	16.3117	16.2993	16.6284				0.00619445	-0.516272	0.528661	16.3507	0.0267022	0.979263	0.994607	-4.85286	0	0
Q5M775	Cytospin-B	SPECC1	17.7237	17.8056	18.1609	17.5204	17.4717	17.8001				-0.299361	-0.65125	0.0525275	17.6946	-1.91599	0.0866729	0.993066	-4.22968	0	0
O60826	Coiled-coil domain-containing protein 22	CCDC22	16.9946	16.9729	16.9496	17.0386	17.0805	16.949				0.0503302	-0.275985	0.376646	17.0096	0.347372	0.736069	0.993066	-4.82636	0	0
O60831	PRA1 family protein 2	PRAF2	14.027	13.7874	14.5397	14.2494	13.7012	14.3714				-0.0106662	-0.559093	0.537761	14.0807	-0.0438021	0.965991	0.994587	-4.85259	0	0
P31040	Succinate dehydrogenase [ubiquinone] flavoprotein subunit, mitochondrial	SDHA	18.902	18.8642	18.5687	19.0267	18.9575	18.4639				0.0377202	-0.509168	0.584609	18.8177	0.155338	0.879885	0.993066	-4.84764	0	0
O75340	Programmed cell death protein 6	PDCD6	17.8351	18.0374	18.1204	18.1264	18.0762	17.9448				0.0514782	-0.234732	0.337688	18.0843	0.405082	0.694607	0.993066	-4.8169	0	0
Q14254	Flotillin-2	FLOT2	15.0823	15.033	14.9709	14.9839	15.0023	15.4456				0.115191	-0.265093	0.495475	15.145	0.682204	0.511796	0.993066	-4.75313	0	0
Q92614	Unconventional myosin-XVIIIa	MYO18A	15.1679	15.0688	15.6512	15.0182	15.2259	15.2177				-0.142076	-0.516512	0.232361	15.1847	-0.854564	0.414333	0.993066	-4.69964	0	0
P09972	Fructose-bisphosphate aldolase C	ALDOC	22.9054	22.8937	23.4699	22.964	23.0639	23.2982				0.019025	-0.387976	0.426025	23.0759	0.105277	0.918399	0.993066	-4.85054	0	0
Q9BZG1	Ras-related protein Rab-34	RAB34	15.1695	15.2644	14.757	15.2583	15.1605	15.1533				0.127102	-0.289634	0.543838	15.083	0.686901	0.508964	0.993066	-4.7518	0	0
Q96C19	EF-hand domain-containing protein D2	EFHD2	19.9658	20.0205	19.937	19.8746	19.994	19.9634				-0.0304244	-0.286504	0.225655	19.9547	-0.267578	0.794883	0.993066	-4.83713	0	0
Q8WWM7	Ataxin-2-like protein	ATXN2L	16.9195	17.069	17.6889	17.1567	17.0656	16.8983				-0.185577	-0.6406	0.269446	17.0616	-0.918533	0.38162	0.993066	-4.67742	0	0
P29317	Ephrin type-A receptor 2	EPHA2	19.1728	19.0251	18.9865	18.5725	18.7062	19.1513				-0.25149	-0.657863	0.154883	18.9501	-1.39379	0.19589	0.993066	-4.48137	0	0
Q07020	60S ribosomal protein L18	RPL18	19.5259	18.8732	19.9484	19.2915	19.0775	19.3682				-0.20345	-0.768104	0.361205	19.2994	-0.811479	0.437432	0.993066	-4.71391	0	0
P08621	U1 small nuclear ribonucleoprotein 70 kDa	SNRNP70	18.8425	18.5553	19.2471	18.8118	18.8944	18.6963				-0.0807918	-0.488848	0.327264	18.8512	-0.445914	0.665894	0.993066	-4.80938	0	0
Q14653	Interferon regulatory factor 3	IRF3	14.2281	14.4156	14.7057	14.3784	14.4302	14.4773				-0.0211751	-0.453484	0.411134	14.4036	-0.110315	0.914511	0.993066	-4.8503	0	0
A0A024QZE9	PIH1 domain-containing protein 1	FLJ20643	16.5788	16.4986	17.0839	16.9498	16.8578	16.5542				0.066839	-0.360083	0.493761	16.7312	0.352602	0.732272	0.993066	-4.82556	0	0
P10301	Ras-related protein R-Ras	RRAS	14.5106	14.4087	14.3684	14.4353	14.4584	14.778				0.127989	-0.211913	0.467891	14.5116	0.848053	0.417769	0.993066	-4.70183	0	0
Q16204	Coiled-coil domain-containing protein 6	CCDC6	16.5154	16.6572	16.5785	16.7567	16.654	16.5472				0.0688955	-0.267839	0.40563	16.6481	0.460794	0.655567	0.993066	-4.80647	0	0
P19367	Hexokinase-1	HK1	20.4217	20.3589	20.3593	20.3507	20.5133	20.5262				0.083437	-0.1981	0.364974	20.3781	0.667462	0.520747	0.993066	-4.75724	0	0
P31942	Heterogeneous nuclear ribonucleoprotein H3	HNRNPH3	21.0234	21.2117	20.7509	21.2251	21.1513	20.8017				0.0640471	-0.337455	0.465549	21.0131	0.359265	0.727445	0.993066	-4.82452	0	0
A0A024QZL1	Serglycin	PRG1	21.5032	21.1715	20.9701	21.0042	20.9928	21.2287				-0.139644	-0.648345	0.369056	21.1063	-0.618251	0.551297	0.993066	-4.77041	0	0
Q8TCA0	Leucine-rich repeat-containing protein 20	LRRC20	13.9765	14.3012	14.2374	14.2683	14.4093	14.5301				0.230867	-0.0771807	0.538914	14.2393	1.6879	0.12472	0.993066	-4.34196	0	0
P53992	Protein transport protein Sec24C	SEC24C	19.3839	19.1995	19.6398	19.4634	19.4606	19.4686				0.0564965	-0.294355	0.407348	19.4587	0.362662	0.72499	0.993066	-4.82398	0	0
Q8WXX5	DnaJ homolog subfamily C member 9	DNAJC9	19.7697	20.1538	20.4304	19.8579	19.9915	20.1111				-0.131157	-0.543733	0.281419	20.0552	-0.715963	0.491656	0.993066	-4.74342	0	0
P18206	Vinculin	VCL	24.8661	25.0424	25.279	24.8476	24.9339	24.7463				-0.219879	-0.535612	0.0958541	24.9662	-1.56844	0.150246	0.993066	-4.39962	0	0
Q5GLZ8	Probable E3 ubiquitin-protein ligase HERC4	HERC4	16.8294	16.4103	16.9343	16.7308	16.8947	17.1409				0.197472	-0.189823	0.584767	16.7574	1.14833	0.279603	0.993066	-4.58863	0	0
Q9P0M6	Core histone macro-H2A.2	H2AFY2	14.482	14.3818	15.3739	14.4876	14.6243	13.9733				-0.384169	-1.13052	0.362178	14.4987	-1.15927	0.275337	0.993066	-4.58409	0	0
P07602	Prosaposin	PSAP	27.2361	27.1013	25.9706	26.8287	26.523	26.3787				-0.192514	-0.86402	0.478991	26.6927	-0.645678	0.534144	0.993066	-4.76318	0	0
Q9Y2T2	AP-3 complex subunit mu-1	AP3M1	17.6949	17.581	17.8113	17.7807	17.6354	17.6149				-0.0187254	-0.420253	0.382803	17.6945	-0.105031	0.918589	0.993066	-4.85055	0	0
O96007	Molybdopterin synthase catalytic subunit	MOCS2	16.7267	16.7283	16.9406	16.9396	17.2101	17.1369				0.297	-0.0145122	0.608512	16.9835	2.14726	0.0594386	0.993066	-4.11512	0	0
P30405	Peptidyl-prolyl cis-trans isomerase F, mitochondrial	PPIF	19.5827	19.7444	19.5438	19.564	19.4464	19.1356				-0.241628	-0.602261	0.119005	19.4407	-1.50899	0.164609	0.993066	-4.42784	0	0
A0A024QZT9	Ribosyldihydronicotinamide dehydrogenase [quinone]	NQO2	18.9655	19.2288	19.1569	19.1363	19.2743	19.1769				0.0787235	-0.209931	0.367378	19.1789	0.614228	0.55384	0.993066	-4.77145	0	0
Q13546	Receptor-interacting serine/threonine-protein kinase 1	RIPK1	16.3129	16.1759	15.795	16.5443	16.3799	16.0889				0.243109	-0.209911	0.696128	16.2528	1.20861	0.25674	0.993066	-4.56331	0	0
O75521	Enoyl-CoA delta isomerase 2, mitochondrial	ECI2	15.6041	15.7935	15.5043	16.0454	15.7591	15.521				0.141216	-0.337426	0.619857	15.6955	0.664472	0.522574	0.993066	-4.75807	0	0
A0A024QZU6	Follistatin	FST	19.9668	19.6638	19.2399	19.4038	19.2603	19.1168				-0.363188	-0.830499	0.104122	19.3636	-1.75037	0.113002	0.993066	-4.31142	0	0
P51580	Thiopurine S-methyltransferase	TPMT	13.7744	14.4543	14.2778	13.7672	14.0476	14.1983				-0.164469	-0.699418	0.37048	13.9631	-0.692429	0.505643	0.993066	-4.75023	0	0
Q96S59	Ran-binding protein 9	RANBP9	14.801	14.7748	15.3147	15.0733	15.0441	14.9031				0.043302	-0.332791	0.419395	14.9966	0.259308	0.801065	0.993066	-4.83809	0	0
P49790	Nuclear pore complex protein Nup153	NUP153	14.9083	15.1394	15.2344	14.9289	15.1918	14.8956				-0.0885612	-0.435693	0.258571	15.1537	-0.574582	0.57925	0.993066	-4.78136	0	0
P35237	Serpin B6	SERPINB6	21.7379	22.0827	22.1627	21.8738	21.9382	22.0317				-0.0465597	-0.367751	0.274632	21.9719	-0.326475	0.751316	0.993066	-4.82944	0	0
Q13523	Serine/threonine-protein kinase PRP4 homolog	PRPF4B	14.6955	14.8467	14.6315	14.4891	14.3232	14.0055				-0.451962	-0.868433	-0.035492	14.5435	-2.44411	0.0363804	0.993066	-3.97045	0	0
Q6FI13	Histone H2A type 2-A	HIST2H2AA3	21.7252	21.9978	23.2278	21.7109	22.2003	21.3688				-0.556917	-1.4209	0.307064	21.9472	-1.45174	0.179564	0.993066	-4.45465	0	0
P55809	Succinyl-CoA:3-ketoacid coenzyme A transferase 1, mitochondrial	OXCT1	20.955	20.8206	20.8348	21.1721	20.8892	20.6902				0.0470094	-0.398691	0.49271	20.9511	0.237544	0.817402	0.993066	-4.84048	0	0
O00479	High mobility group nucleosome-binding domain-containing protein 4	HMGN4	14.4691	14.8799	15.9875	14.946	14.5754	14.0845				-0.576856	-1.3885	0.234783	14.5825	-1.60069	0.142929	0.993066	-4.38416	0	0
Q4G0N4	NAD kinase 2, mitochondrial	NADK2	15.6855	15.3853	16.0857	15.5882	15.4714	15.3775				-0.239795	-0.751042	0.271452	15.5516	-1.05636	0.317556	0.993066	-4.62573	0	0
P51809	Vesicle-associated membrane protein 7	VAMP7	16.1482	16.4037	16.4801	16.2035	16.3122	16.1844				-0.110633	-0.428298	0.207032	16.3505	-0.784368	0.452403	0.993066	-4.72259	0	0
Q9BRK5	45 kDa calcium-binding protein	SDF4	23.1718	23.0308	22.2153	22.6699	22.7098	22.942				-0.0320623	-0.62476	0.560636	22.8073	-0.121833	0.905632	0.993066	-4.84971	0	0
Q6PCB0	von Willebrand factor A domain-containing protein 1	VWA1	13.611	13.443	13.0462	13.449	13.7207	13.756				0.275168	-0.401577	0.951913	13.505	0.915748	0.383005	0.993066	-4.67842	0	0
Q9BRK3	Matrix-remodeling-associated protein 8	MXRA8	17.1106	16.7282	15.8033	17.0042	16.4381	16.5099				0.103393	-0.620711	0.827496	16.678	0.321583	0.754902	0.993066	-4.83013	0	0
P09603	Macrophage colony-stimulating factor 1	CSF1	21.347	21.3434	21.2158	21.2421	21.2798	21.7428				0.119488	-0.372899	0.611875	21.2996	0.546538	0.597605	0.993066	-4.78801	0	0
P08134	Rho-related GTP-binding protein RhoC	RHOC	21.2379	21.2237	20.885	21.3522	21.3587	21.2106				0.191636	-0.126244	0.509515	21.1961	1.35774	0.206676	0.993066	-4.49776	0	0
O75534	Cold shock domain-containing protein E1	CSDE1	16.0968	15.4841	15.9347	16.2166	16.0984	16.1305				0.309952	-0.0762651	0.696169	15.9834	1.80745	0.103187	0.993066	-4.28335	0	0
Q8IXJ6	NAD-dependent protein deacetylase sirtuin-2	SIRT2	13.6115	13.7667	13.0134	13.798	13.4097	12.91				-0.0912976	-0.754943	0.572347	13.3588	-0.309832	0.763541	0.993066	-4.83176	0	0
P53985	Monocarboxylate transporter 1	SLC16A1	15.0278	14.7668	14.9874	14.9766	14.8277	15.5368				0.186391	-0.288726	0.661508	15.0909	0.883542	0.399279	0.993066	-4.68972	0	0
Q8N7H5	RNA polymerase II-associated factor 1 homolog	PAF1	14.731	15.0856	15.4672	14.9742	14.6004	14.6577				-0.350509	-0.810614	0.109596	14.8805	-1.71572	0.119371	0.993066	-4.32839	0	0
Q9BQA1	Methylosome protein 50	WDR77	16.244	16.3919	16.7535	16.5269	16.7169	16.4384				0.0975962	-0.312479	0.507671	16.4921	0.53601	0.604574	0.993066	-4.79043	0	0
O96013	Serine/threonine-protein kinase PAK 4	PAK4	13.0455	13.3379	12.9891	13.3129	12.9306	12.6801				-0.149592	-0.581435	0.28225	13.0374	-0.780166	0.454753	0.993066	-4.72391	0	0
Q9BUJ2	Heterogeneous nuclear ribonucleoprotein U-like protein 1	HNRNPUL1	19.0962	19.2082	18.5752	18.9683	18.87	18.5442				-0.165667	-0.603128	0.271794	18.9223	-0.852904	0.415207	0.993066	-4.7002	0	0
Q15102	Platelet-activating factor acetylhydrolase IB subunit gamma	PAFAH1B3	19.1143	18.8762	18.4042	19.0734	19.0782	18.9105				0.222524	-0.226297	0.671345	18.9023	1.11663	0.292262	0.993066	-4.60163	0	0
Q5PRF9	Protein Smaug homolog 2	SAMD4B	12.9294	13.8012	13.1343	12.8589	12.8283	13.1388				-0.346326	-1.0012	0.30855	13.1538	-1.19105	0.263241	0.993066	-4.57077	0	0
P01137	Transforming growth factor beta-1	TGFB1	22.6451	22.2565	21.5821	22.295	21.9883	22.3503				0.0499898	-0.559473	0.659453	22.2286	0.18473	0.85742	0.993066	-4.84542	0	0
Q8IV08	Phospholipase D3	PLD3	18.0263	17.944	17.2978	17.9629	18.0995	17.6638				0.152667	-0.30738	0.612714	17.9518	0.747388	0.473362	0.993066	-4.73404	0	0
P53041	Serine/threonine-protein phosphatase 5	PPP5C	17.5376	17.6257	18.0812	17.5589	17.7916	17.7199				-0.0580243	-0.474835	0.358787	17.7164	-0.313526	0.760822	0.993066	-4.83126	0	0
Q92888	Rho guanine nucleotide exchange factor 1	ARHGEF1	16.7592	16.2082	16.3952	16.8817	16.7785	16.4424				0.246664	-0.173819	0.667148	16.5393	1.32117	0.218126	0.993066	-4.51419	0	0
Q9UBE0	SUMO-activating enzyme subunit 1	SAE1	20.715	20.8788	20.6715	20.6852	20.7869	20.5389				-0.084723	-0.373215	0.203769	20.7439	-0.661409	0.524449	0.993066	-4.75891	0	0
Q92797	Symplekin	SYMPK	13.7051	13.6429	12.1375	13.5831	13.8948	12.5887				0.193709	-1.07988	1.4673	13.3297	0.342549	0.739578	0.993066	-4.82708	0	0
P54920	Alpha-soluble NSF attachment protein	NAPA	20.4426	20.5967	20.4001	20.5734	20.7526	20.6221				0.169539	-0.118525	0.457604	20.5642	1.32551	0.21674	0.993066	-4.51225	0	0
Q9NZN4	EH domain-containing protein 2	EHD2	18.5945	18.229	17.8247	18.5896	18.4624	18.3556				0.253127	-0.174448	0.680702	18.4243	1.3333	0.214271	0.993066	-4.50876	0	0
K7ERI9	Apolipoprotein C-I	APOC1	15.5905	15.0386	15.465	16.0411	14.4561	15.5738				-0.0076675	-0.861745	0.84641	15.324	-0.020219	0.984297	0.994607	-4.85292	0	0
P50552	Vasodilator-stimulated phosphoprotein	VASP	16.4816	16.2437	16.2739	16.6183	16.4913	16.3056				0.138676	-0.183412	0.460763	16.4272	0.969682	0.356826	0.993066	-4.65883	0	0
Q13085	Acetyl-CoA carboxylase 1	ACACA	14.2833	13.542	14.2597	14.3294	14.1022	14.3937				0.246743	-0.328927	0.822412	14.1318	0.965328	0.358889	0.993066	-4.66044	0	0
P08237	ATP-dependent 6-phosphofructokinase, muscle type	PFKM	17.5838	17.4836	17.9028	17.5045	17.1443	17.6113				-0.236703	-0.70841	0.235004	17.5236	-1.13015	0.286809	0.993066	-4.59611	0	0
P61204	ADP-ribosylation factor 3	ARF3	22.4698	22.5967	22.3701	22.4668	22.6767	22.5078				0.0715387	-0.213201	0.356278	22.5353	0.565844	0.584936	0.993066	-4.78346	0	0
Q12800	Alpha-globin transcription factor CP2	TFCP2	14.9709	14.7488	14.2053	15.0183	14.9109	14.4552				0.15316	-0.374223	0.680543	14.7352	0.654067	0.528961	0.993066	-4.76091	0	0
Q86SJ2	Amphoterin-induced protein 2	AMIGO2	17.5395	17.4775	17.1325	17.5943	17.1858	17.6148				0.0818136	-0.400724	0.564351	17.4521	0.381854	0.711177	0.993066	-4.82087	0	0
Q8WWI5	Choline transporter-like protein 1	SLC44A1	14.3876	14.0269	13.9713	14.1633	13.7546	14.36				-0.035969	-0.486065	0.414127	14.0334	-0.179981	0.861041	0.993066	-4.8458	0	0
A0A024R152	A-kinase anchor protein 2	hCG_28765	16.2923	16.6106	16.941	16.3452	15.9884	16.2847				-0.408541	-0.842046	0.0249645	16.3104	-2.12248	0.0619077	0.993066	-4.12736	0	0
Q6YN16	Hydroxysteroid dehydrogenase-like protein 2	HSDL2	16.2714	16.419	16.2173	16.4135	16.4295	15.907				-0.0525874	-0.590981	0.485806	16.2721	-0.219981	0.830655	0.993066	-4.84226	0	0
Q09161	Nuclear cap-binding protein subunit 1	NCBP1	18.3709	18.3929	18.3325	18.4453	18.4721	18.0877				-0.0304041	-0.397161	0.336353	18.323	-0.186706	0.855914	0.993066	-4.84526	0	0
P22314	Ubiquitin-like modifier-activating enzyme 1	UBA1	23.7742	23.83	23.5792	24.0206	24.0683	23.594				0.166541	-0.283703	0.616784	23.8586	0.833061	0.425755	0.993066	-4.70683	0	0
P68036	Ubiquitin-conjugating enzyme E2 L3	UBE2L3	21.7254	22.1084	22.0397	21.9374	22.049	22.1284				0.0804958	-0.229977	0.390969	22.0317	0.58392	0.573208	0.993066	-4.77907	0	0
P35240	Merlin	NF2	12.3082	11.7504	11.9408	11.5281	11.8575	10.5975				-0.672122	-1.3829	0.0386531	11.637	-2.1297	0.0611782	0.993066	-4.12379	0	0
A0A024R1H1	Selenoprotein M	SELM	14.2532	13.9081	14.2928	14.2498	14.8152	14.0533				0.22143	-0.261995	0.704855	14.2438	1.0316	0.328425	0.993066	-4.63538	0	0
Q96GD0	Pyridoxal phosphate phosphatase	PDXP	11.9007	11.6342	12.6249	11.207	11.894	12.0781				-0.326919	-0.980242	0.326403	11.8578	-1.12698	0.288079	0.993066	-4.59741	0	0
Q04917	14-3-3 protein eta	YWHAH	20.3845	20.4851	20.8117	20.56	20.7159	20.7488				0.114487	-0.206791	0.435766	20.6422	0.802564	0.442318	0.993066	-4.71679	0	0
Q15459	Splicing factor 3A subunit 1	SF3A1	21.5608	21.5406	21.6168	21.5154	21.4649	21.2479				-0.163315	-0.503835	0.177205	21.5208	-1.08016	0.307375	0.993066	-4.61632	0	0
C9JMK5	Phosphoinositide-3-kinase-interacting protein 1	PIK3IP1	16.815	16.0479	14.7102	16.0241	15.6915	16.0231				0.0552016	-0.942986	1.05339	15.8458	0.12455	0.903539	0.993066	-4.84956	0	0
P35579	Myosin-9	MYH9	24.2519	24.2129	24.9908	24.2498	24.1497	24.1305				-0.308573	-0.762733	0.145588	24.3177	-1.53021	0.159347	0.993066	-4.4178	0	0
P12956	X-ray repair cross-complementing protein 6	XRCC6	22.9265	22.9344	23.4764	22.8807	22.9694	22.6226				-0.288192	-0.739682	0.163298	22.9826	-1.4376	0.183437	0.993066	-4.46122	0	0
P17050	Alpha-N-acetylgalactosaminidase	NAGA	19.4965	19.6651	19.1872	19.516	19.7084	19.2703				0.0485943	-0.344555	0.441744	19.5507	0.278375	0.786835	0.993066	-4.83583	0	0
P62829	60S ribosomal protein L23	RPL23	18.1445	18.0081	18.5404	18.1876	18.1164	18.2779				-0.0369998	-0.382242	0.308243	18.1591	-0.241367	0.814526	0.993066	-4.84007	0	0
Q969G3	SWI/SNF-related matrix-associated actin-dependent regulator of chromatin subfamily E member 1	SMARCE1	17.6283	17.7446	17.4499	17.7201	17.7014	17.4958				0.0314813	-0.267508	0.33047	17.6376	0.237138	0.817708	0.993066	-4.84052	0	0
Q14847	LIM and SH3 domain protein 1	LASP1	19.7173	19.7253	20.6615	19.6074	20.0006	19.9703				-0.175258	-0.814106	0.46359	19.7851	-0.617851	0.55155	0.993066	-4.77051	0	0
P09543	2,3-cyclic-nucleotide 3-phosphodiesterase	CNP	16.8928	16.7678	16.6766	17.0381	16.7411	16.7646				0.0688676	-0.225823	0.363558	16.8712	0.526322	0.611025	0.993066	-4.79262	0	0
P53396	ATP-citrate synthase	ACLY	22.1694	22.1291	22.8243	22.3163	22.3387	22.2166				-0.0837252	-0.527133	0.359682	22.3202	-0.425262	0.680348	0.993066	-4.81326	0	0
P46060	Ran GTPase-activating protein 1	RANGAP1	20.2291	20.1725	20.57	20.2204	20.2408	20.1486				-0.120559	-0.499011	0.257894	20.2169	-0.717448	0.490782	0.993066	-4.74299	0	0
P51148	Ras-related protein Rab-5C	RAB5C	20.5255	20.8035	20.863	20.6575	20.8514	20.637				-0.0154062	-0.33046	0.299647	20.7108	-0.110132	0.914652	0.993066	-4.85031	0	0
P61353	60S ribosomal protein L27	RPL27	18.2879	17.3513	18.788	18.3475	18.107	18.3683				0.131863	-0.567386	0.831111	18.2098	0.424711	0.680736	0.993066	-4.81337	0	0
Q96AY3	Peptidyl-prolyl cis-trans isomerase FKBP10	FKBP10	19.6631	19.5088	18.4901	20.0277	19.8854	19.1335				0.461555	-0.304375	1.22749	19.6073	1.35718	0.206848	0.993066	-4.49802	0	0
O15234	Protein CASC3	CASC3	12.4543	12.4335	12.9876	11.2662	12.086	12.4468				-0.692144	-1.32708	-0.057206	12.2833	-2.4551	0.035723	0.993066	-3.96519	0	0
P14923	Junction plakoglobin	JUP	18.1587	17.7703	17.5721	17.4587	17.2365	17.4853				-0.440217	-0.831556	-0.0488766	17.719	-2.53347	0.0313625	0.993066	-3.92791	0	0
O95633	Follistatin-related protein 3	FSTL3	18.5691	18.329	17.6897	18.3341	18.0948	18.3559				0.0656938	-0.56524	0.696628	18.1819	0.234501	0.819694	0.993066	-4.8408	0	0
Q99536	Synaptic vesicle membrane protein VAT-1 homolog	VAT1	21.7996	21.7431	21.8142	21.8657	21.6814	21.3718				-0.146019	-0.564044	0.272007	21.689	-0.7867	0.451102	0.993066	-4.72185	0	0
Q9UNM6	26S proteasome non-ATPase regulatory subunit 13	PSMD13	20.1216	19.8771	19.6838	20.1664	20.0551	19.6554				0.0648455	-0.36196	0.491651	19.9541	0.342179	0.739847	0.993066	-4.82714	0	0
P61289	Proteasome activator complex subunit 3	PSME3	20.7811	20.9493	21.124	20.8474	20.9437	20.7426				-0.106885	-0.403847	0.190076	20.9123	-0.810627	0.437897	0.993066	-4.71418	0	0
Q9Y3E1	Hepatoma-derived growth factor-related protein 3	HDGFRP3	20.5358	20.2881	20.4195	20.3217	20.0835	20.1226				-0.238519	-0.542176	0.0651385	20.3473	-1.76906	0.109697	0.993066	-4.30224	0	0
Q9Y617	Phosphoserine aminotransferase	PSAT1	20.9943	21.4954	22.6029	21.1312	21.1994	21.167				-0.531652	-1.2984	0.235094	21.3911	-1.56163	0.151831	0.993066	-4.40286	0	0
Q9UDY2	Tight junction protein ZO-2	TJP2	13.0909	13.1673	13.1218	12.5176	12.9591	12.7247				-0.392841	-0.702013	-0.0836695	12.9709	-2.86168	0.0181933	0.993066	-3.77725	0	0
Q9Y5V3	Melanoma-associated antigen D1	MAGED1	14.4219	14.3881	14.366	14.6311	14.6996	14.6724				0.275698	-0.22083	0.772225	14.4048	1.25053	0.241753	0.993066	-4.54529	0	0
Q9UMX0	Ubiquilin-1	UBQLN1	19.2078	19.9908	19.7108	19.3073	19.8352	19.4723				-0.0982315	-0.602369	0.405906	19.6409	-0.438839	0.67083	0.993066	-4.81073	0	0
P18621	60S ribosomal protein L17	RPL17	18.225	18.0802	18.8885	18.0272	18.1639	18.4823				-0.173412	-0.661163	0.31434	18.2768	-0.800723	0.443331	0.993066	-4.71738	0	0
P07711	Cathepsin L1	CTSL	17.2457	16.9966	17.0549	16.6467	16.8436	16.7074				-0.366489	-0.728958	-0.00401927	16.8788	-2.27715	0.0479783	0.993066	-4.05129	0	0
Q9Y657	Spindlin-1	SPIN1	17.4835	17.408	17.3715	17.5214	17.283	17.3163				-0.0474665	-0.334409	0.239476	17.4989	-0.37256	0.717852	0.993066	-4.8224	0	0
P49257	Protein ERGIC-53	LMAN1	14.8	14.0708	13.7415	15.6041	15.3986	15.8061				1.39882	0.746195	2.05144	14.8	4.82729	0.000862057	0.993066	-3.10678	0	1
P50452	Serpin B8	SERPINB8	18.0334	18.1312	18.5189	18.0042	17.9846	17.9527				-0.247309	-0.647436	0.152817	18.1173	-1.39202	0.196409	0.993066	-4.48218	0	0
O75351	Vacuolar protein sorting-associated protein 4B	VPS4B	17.4031	17.0314	16.9524	17.2191	17.0804	16.9882				-0.033091	-0.372028	0.305846	17.1302	-0.219885	0.830727	0.993066	-4.84227	0	0
O95352	Ubiquitin-like modifier-activating enzyme ATG7	ATG7	18.0308	17.833	17.7743	18.0384	17.9485	17.6444				-0.00227552	-0.387707	0.383156	17.8504	-0.0132965	0.989673	0.997398	-4.85297	0	0
Q96HD1	Cysteine-rich with EGF-like domain protein 1	CRELD1	17.6875	17.4894	17.2174	17.4241	17.3344	18.2094				0.191199	-0.473279	0.855677	17.5373	0.648049	0.532676	0.993066	-4.76254	0	0
Q96Q11	CCA tRNA nucleotidyltransferase 1, mitochondrial	TRNT1	17.9507	18.1358	18.2366	18.0798	18.1976	17.9468				-0.0329595	-0.371824	0.305904	18.095	-0.219058	0.831353	0.993066	-4.84235	0	0
P20339	Ras-related protein Rab-5A	RAB5A	15.6228	15.8042	15.4156	15.8446	15.8931	15.9796				0.291589	-0.00897078	0.592149	15.8412	2.18496	0.0558635	0.993066	-4.09653	0	0
P51965	Ubiquitin-conjugating enzyme E2 E1	UBE2E1	13.2499	12.9987	12.4167	12.9835	13.0767	13.5513				0.315403	-0.264858	0.895665	13.1167	1.22418	0.251087	0.993066	-4.55666	0	0
Q9Y608	Leucine-rich repeat flightless-interacting protein 2	LRRFIP2	17.8381	17.769	17.7486	17.7329	17.8542	17.6086				-0.0533372	-0.320575	0.2139	17.767	-0.449507	0.663393	0.993066	-4.80868	0	0
P08865	40S ribosomal protein SA	RPSA	21.8084	21.7117	21.9601	22.0423	22.056	21.5843				0.0674524	-0.354346	0.489251	21.8778	0.36016	0.726798	0.993066	-4.82438	0	0
P09110	3-ketoacyl-CoA thiolase, peroxisomal	ACAA1	15.4681	15.2578	15.5115	15.4052	15.3233	14.7145				-0.264743	-0.859841	0.330355	15.3201	-1.00193	0.341812	0.993066	-4.64674	0	0
Q01831	DNA repair protein complementing XP-C cells	XPC	11.1957	11.306	11.1961	11.0995	11.4858	10.9954				-0.0390351	-0.679626	0.601556	11.0672	-0.137239	0.893777	0.993066	-4.84882	0	0
P35222	Catenin beta-1	CTNNB1	19.7702	19.9707	20.2948	19.5433	19.597	19.7132				-0.394063	-0.785156	-0.00297094	19.824	-2.26929	0.0486062	0.993066	-4.05514	0	0
P61313	60S ribosomal protein L15	RPL15	16.3064	16.1642	16.901	16.0323	16.0242	16.5197				-0.265137	-0.792328	0.262055	16.2278	-1.13267	0.2858	0.993066	-4.59508	0	0
Q15024	Exosome complex component RRP42	EXOSC7	15.9117	16.1758	16.6101	16.2287	16.3338	16.0583				-0.0255891	-0.439884	0.388706	16.1579	-0.139107	0.892341	0.993066	-4.8487	0	0
P52756	RNA-binding protein 5	RBM5	14.1246	14.0849	13.988	13.7954	14.0443	14.0922				-0.0885152	-0.395192	0.218162	14.0151	-0.65004	0.531445	0.993066	-4.762	0	0
P13861	cAMP-dependent protein kinase type II-alpha regulatory subunit	PRKAR2A	19.0618	19.2004	18.9507	19.2188	19.2147	19.0945				0.105074	-0.26146	0.471607	19.2081	0.64563	0.534174	0.993066	-4.76319	0	0
Q14118	Dystroglycan	DAG1	23.0305	22.9896	22.4486	22.8176	22.8236	23.0442				0.0722233	-0.519355	0.663802	22.8103	0.274959	0.789379	0.993066	-4.83625	0	0
P41221	Protein Wnt-5a	WNT5A	20.9563	20.8494	19.7556	20.4664	20.1394	20.5524				-0.134352	-0.846334	0.57763	20.4655	-0.42499	0.68054	0.993066	-4.81331	0	0
P61586	Transforming protein RhoA	RHOA	18.5638	18.2279	18.4525	18.6647	18.971	18.7967				0.396048	0.0679293	0.724166	18.657	2.71844	0.0230665	0.993066	-3.84183	0	0
P47914	60S ribosomal protein L29	RPL29	18.8973	18.6118	19.1464	18.7896	18.8095	18.5363				-0.173355	-0.555569	0.208858	18.7246	-1.02149	0.332942	0.993066	-4.63927	0	0
Q6UXN9	WD repeat-containing protein 82	WDR82	15.3186	15.2051	15.2073	15.1579	15.173	15.0753				-0.108279	-0.39504	0.178482	15.2019	-0.850407	0.416524	0.993066	-4.70104	0	0
O75915	PRA1 family protein 3	ARL6IP5	16.8733	16.9206	17.5881	16.7951	16.7294	17.3142				-0.181093	-0.73263	0.370444	16.9949	-0.739486	0.477921	0.993066	-4.73643	0	0
P07858	Cathepsin B	CTSB	22.5511	22.4756	21.471	22.4641	22.3099	22.0995				0.125311	-0.472164	0.722786	22.3345	0.472359	0.647594	0.993066	-4.80415	0	0
Q9NXG2	THUMP domain-containing protein 1	THUMPD1	18.6368	18.8549	19.1161	18.6732	18.7222	18.9898				-0.0741854	-0.423207	0.274836	18.8549	-0.478707	0.643238	0.993066	-4.80285	0	0
Q9UHD1	Cysteine and histidine-rich domain-containing protein 1	CHORDC1	20.3155	20.5723	20.7835	20.2647	20.464	20.5473				-0.131802	-0.475024	0.211419	20.4152	-0.864871	0.408934	0.993066	-4.69614	0	0
P49959	Double-strand break repair protein MRE11A	MRE11A	17.1346	17.2205	17.2436	17.269	17.3638	16.625				-0.113635	-0.621021	0.393752	17.122	-0.5044	0.625752	0.993066	-4.79744	0	0
Q9H0W9	Ester hydrolase C11orf54	C11orf54	19.4834	19.5778	20.0733	19.5665	19.7631	19.8525				0.0158928	-0.378203	0.409989	19.7824	0.0908244	0.929565	0.993066	-4.85117	0	0
P02511	Alpha-crystallin B chain	CRYAB	18.0275	18.3745	17.7903	17.685	17.2417	19.1663				-0.0331214	-1.04327	0.977023	18.308	-0.0738462	0.942702	0.993066	-4.8518	0	0
O43325	LYR motif-containing protein 1	LYRM1	17.4573	17.3824	17.6431	17.3419	17.2792	17.3659				-0.16527	-0.497012	0.166472	17.3925	-1.12201	0.290082	0.993066	-4.59944	0	0
Q7Z4H8	KDEL motif-containing protein 2	KDELC2	15.7341	15.7319	15.6675	15.8892	16.1537	15.4505				0.119936	-0.314461	0.554334	15.7965	0.621821	0.549046	0.993066	-4.76948	0	0
P02647	Apolipoprotein A-I	APOA1	15.625	14.6157	14.6883	14.53	14.7066	15.6837				-0.00291113	-0.88976	0.883938	14.9059	-0.0073929	0.994258	0.998459	-4.853	0	0
P46937	Transcriptional coactivator YAP1	YAP1	18.398	18.5017	18.4671	18.4045	18.6236	18.5618				0.0743568	-0.193145	0.341859	18.4387	0.626033	0.546398	0.993066	-4.76839	0	0
Q86UU1	Pleckstrin homology-like domain family B member 1	PHLDB1	15.6377	15.8353	15.9468	15.5068	15.6407	15.6295				-0.214351	-0.503619	0.0749174	15.6894	-1.66889	0.128501	0.993066	-4.3512	0	0
Q9BXJ0	Complement C1q tumor necrosis factor-related protein 5	C1QTNF5	19.3458	18.7861	18.1267	18.6324	18.3034	18.5945				-0.242768	-0.892463	0.406928	18.6805	-0.841558	0.421216	0.993066	-4.704	0	0
A0A024R3H2	Sortilin-related receptor	SORL1	21.9858	21.5824	20.6791	21.6237	21.3145	21.6379				0.109614	-0.599321	0.81855	21.591	0.348229	0.735447	0.993066	-4.82623	0	0
Q9BPY3	Protein FAM118B	FAM118B	14.83	15.2648	15.1791	15.1672	14.8094	15.1942				-0.0343391	-0.424028	0.355349	15.042	-0.198461	0.846969	0.993066	-4.84425	0	0
Q4G0F5	Vacuolar protein sorting-associated protein 26B	VPS26B	16.2907	16.216	16.0324	16.2383	16.3301	16.1298				0.0530502	-0.252078	0.358178	16.24	0.391569	0.704227	0.993066	-4.81923	0	0
Q9P016	Thymocyte nuclear protein 1	THYN1	17.853	17.6661	18.052	17.9447	17.5008	17.7135				-0.137389	-0.552959	0.27818	17.7886	-0.744582	0.474978	0.993066	-4.7349	0	0
Q06481	Amyloid-like protein 2	APLP2	23.6135	23.654	23.2743	23.3269	23.327	23.7331				-0.0515791	-0.551892	0.448734	23.4615	-0.232185	0.821439	0.993066	-4.84104	0	0
Q9H3P7	Golgi resident protein GCP60	ACBD3	19.0664	19.0391	19.1771	19.1717	19.3152	19.2205				0.141553	-0.133954	0.417059	19.2103	1.15715	0.276161	0.993066	-4.58497	0	0
Q96C36	Pyrroline-5-carboxylate reductase 2	PYCR2	12.608	13.2042	14.3946	13.4608	13.6221	13.7736				0.216549	-0.61905	1.05215	13.3757	0.583663	0.573374	0.993066	-4.77914	0	0
O95749	Geranylgeranyl pyrophosphate synthase	GGPS1	17.8276	17.0989	16.4944	17.4064	16.7835	16.9251				-0.101943	-0.815486	0.6116	17.1661	-0.321766	0.754768	0.993066	-4.83011	0	0
P09874	Poly [ADP-ribose] polymerase 1	PARP1	19.3299	19.1919	19.8413	19.2881	19.1018	19.467				-0.168705	-0.580198	0.242788	19.3831	-0.923355	0.379231	0.993066	-4.6757	0	0
Q16774	Guanylate kinase	GUK1	14.8239	14.4086	13.6418	14.7798	14.4383	14.4332				0.258996	-0.344686	0.862679	14.3741	0.966247	0.358453	0.993066	-4.6601	0	0
Q9NUQ6	SPATS2-like protein	SPATS2L	15.9552	16.3104	16.4658	15.8595	16.0145	16.0663				-0.263673	-0.627366	0.10002	16.1358	-1.6328	0.135963	0.993066	-4.36869	0	0
Q9H2H8	Peptidyl-prolyl cis-trans isomerase-like 3	PPIL3	18.5951	18.8089	18.4353	18.5868	18.7199	18.5715				0.0129637	-0.322616	0.348544	18.7281	0.0870036	0.932519	0.993066	-4.85133	0	0
Q9GZT8	NIF3-like protein 1	NIF3L1	18.445	18.7681	19.0166	18.6957	18.9304	18.7443				0.0468984	-0.322577	0.416374	18.7928	0.285874	0.78126	0.993066	-4.8349	0	0
Q99598	Translin-associated protein X	TSNAX	19.9323	20.121	20.2182	19.9997	20.1343	19.9477				-0.0632679	-0.349129	0.222593	20.0805	-0.498462	0.629772	0.993066	-4.79871	0	0
Q9ULF5	Zinc transporter ZIP10	SLC39A10	13.2198	13.0366	13.2895	12.955	13.0028	13.137				-0.150367	-0.662332	0.361597	13.0483	-0.661481	0.524404	0.993066	-4.75889	0	0
P24534	Elongation factor 1-beta	EEF1B2	21.9505	22.1905	22.0659	22.0916	22.319	21.7521				-0.0147064	-0.412437	0.383024	22.0923	-0.0832762	0.935403	0.993066	-4.85147	0	0
P10809	60 kDa heat shock protein, mitochondrial	HSPD1	21.8625	22.028	23.5684	21.8435	22.0145	22.2708				-0.443305	-1.30817	0.421563	22.0812	-1.1544	0.277231	0.993066	-4.58611	0	0
O75874	Isocitrate dehydrogenase [NADP] cytoplasmic	IDH1	21.9366	22.0201	23.0027	22.0668	21.8013	22.2883				-0.267644	-0.876201	0.340913	22.174	-0.990512	0.347075	0.993066	-4.65105	0	0
P11137	Microtubule-associated protein 2	MAP2	16.7395	16.9425	16.8198	16.9165	16.9592	17.1698				0.181257	-0.101004	0.463517	16.9457	1.44626	0.181056	0.993066	-4.4572	0	0
P63165	Small ubiquitin-related modifier 1	SUMO1	15.3995	15.3513	14.7759	14.7337	14.9607	15.071				-0.253798	-0.795975	0.288379	14.949	-1.05427	0.318465	0.993066	-4.62655	0	0
O43813	LanC-like protein 1	LANCL1	16.6695	16.4744	17.1492	16.6962	16.6138	17.2643				0.0937032	-0.40112	0.588526	16.8685	0.426489	0.679486	0.993066	-4.81304	0	0
P07093	Glia-derived nexin	SERPINE2	26.3664	26.3039	25.955	26.0225	25.9903	26.5859				-0.00886168	-0.703496	0.685773	26.242	-0.0287318	0.977688	0.994607	-4.85283	0	0
P31327	Carbamoyl-phosphate synthase [ammonia], mitochondrial	CPS1	15.1298	15.0464	15.7999	15.4079	15.2519	15.3813				0.0216949	-0.421791	0.465181	15.2802	0.110174	0.91462	0.993066	-4.85031	0	0
P52594	Arf-GAP domain and FG repeat-containing protein 1	AGFG1	15.9577	16.139	16.6949	15.9459	16.0106	16.2488				-0.19545	-0.636872	0.245973	16.1724	-0.997203	0.343985	0.993066	-4.64853	0	0
A0A024R462	Fibronectin	FN1	27.8246	27.106	26.852	27.8616	26.8756	26.9412				-0.0347249	-0.819488	0.750038	27.4553	-0.0996566	0.922739	0.993066	-4.8508	0	0
Q9H9Q2	COP9 signalosome complex subunit 7b	COPS7B	17.8499	17.8317	18.1445	17.9886	18.0668	17.7727				0.000652431	-0.325409	0.326713	17.8967	0.0045065	0.9965	0.99856	-4.85301	0	0
Q13618	Cullin-3	CUL3	18.5795	18.4755	19.3487	18.746	18.6287	18.8216				-0.0691286	-0.554433	0.416176	18.7866	-0.320809	0.75547	0.993066	-4.83024	0	0
O60488	Long-chain-fatty-acid--CoA ligase 4	ACSL4	15.3783	14.8812	15.1887	15.299	14.8684	15.1779				-0.0343241	-0.422476	0.353828	15.0372	-0.199159	0.846439	0.993066	-4.84419	0	0
Q8IWB7	WD repeat and FYVE domain-containing protein 1	WDFY1	14.9952	14.6538	14.8655	15.1014	14.8823	15.3965				0.288578	-0.0983353	0.675491	15.0767	1.67978	0.126322	0.993066	-4.34591	0	0
Q9Y376	Calcium-binding protein 39	CAB39	19.5246	19.9252	19.9989	19.4593	19.6949	19.7787				-0.171974	-0.526982	0.183033	19.7711	-1.09101	0.302815	0.993066	-4.61198	0	0
Q6Y7W6	PERQ amino acid-rich with GYF domain-containing protein 2	GIGYF2	13.2875	12.5243	13.9743	13.381	13.171	12.4886				-0.24851	-1.07246	0.575437	13.1795	-0.679278	0.513565	0.993066	-4.75395	0	0
Q99627	COP9 signalosome complex subunit 8	COPS8	19.2462	19.3584	19.6399	19.3604	19.415	19.2367				-0.0774564	-0.424715	0.269802	19.3959	-0.502352	0.627137	0.993066	-4.79788	0	0
Q13148	TAR DNA-binding protein 43	TARDBP	13.7019	13.2164	13.1537	13.0385	13.2058	12.8383				-0.329771	-0.835712	0.176171	13.1782	-1.46796	0.17521	0.993066	-4.44709	0	0
A0A024R4E5	Vigilin	HDLBP	18.2954	17.7304	17.9156	18.3399	18.2118	17.9601				0.190147	-0.218967	0.599261	18.0937	1.04676	0.321736	0.993066	-4.62949	0	0
P06733	Alpha-enolase	ENO1	26.4627	26.7083	27.1639	26.6221	26.8421	26.9052				0.011503	-0.429528	0.452534	26.825	0.0587414	0.954405	0.993066	-4.85224	0	0
P28340	DNA polymerase delta catalytic subunit	POLD1	15.6944	15.7148	15.9515	15.7212	15.7737	15.3945				-0.157123	-0.494802	0.180556	15.672	-1.04794	0.32122	0.993066	-4.62903	0	0
Q12756	Kinesin-like protein KIF1A	KIF1A	13.4426	13.5421	13.7121	13.6892	13.4236	13.4967				-0.0290956	-0.323754	0.265563	13.5331	-0.222388	0.828835	0.993066	-4.84202	0	0
O00273	DNA fragmentation factor subunit alpha	DFFA	16.363	16.4345	16.3823	16.3038	16.4322	16.4217				-0.00735291	-0.289815	0.27511	16.3959	-0.0586275	0.954493	0.993066	-4.85225	0	0
Q8WZA0	Protein LZIC	LZIC	19.6712	20.1431	20.1072	19.6353	19.8117	20.0672				-0.135772	-0.594735	0.323191	19.878	-0.666247	0.521488	0.993066	-4.75758	0	0
P40926	Malate dehydrogenase, mitochondrial	MDH2	23.9114	24.1141	24.188	23.9706	23.7692	23.8833				-0.19681	-0.495905	0.102286	23.9801	-1.48197	0.171525	0.993066	-4.44054	0	0
P46781	40S ribosomal protein S9	RPS9	18.8899	18.4683	20.1734	19.0171	19.0116	18.9571				-0.181912	-0.980849	0.617025	18.9877	-0.512804	0.620085	0.993066	-4.79561	0	0
P46782	40S ribosomal protein S5	RPS5	20.737	20.9403	22.041	20.9701	20.8499	20.9516				-0.31557	-0.964911	0.333771	20.9294	-1.09453	0.30135	0.993066	-4.61057	0	0
O75175	CCR4-NOT transcription complex subunit 3	CNOT3	16.7187	17.1346	16.8166	16.6538	16.5456	16.6553				-0.271766	-0.587832	0.0442999	16.8111	-1.93651	0.0838432	0.993066	-4.21951	0	0
O43633	Charged multivesicular body protein 2a	CHMP2A	19.3678	19.2755	19.1194	18.9945	19.1953	19.071				-0.167282	-0.467876	0.133312	19.1859	-1.25335	0.240769	0.993066	-4.54406	0	0
Q9Y6I3	Epsin-1	EPN1	17.7686	17.7853	17.7126	17.8172	17.9475	17.7331				0.0770906	-0.186493	0.340674	17.7974	0.658699	0.526112	0.993066	-4.75965	0	0
Q8TBC5	Zinc finger and SCAN domain-containing protein 18	ZSCAN18	11.8151	11.3851	11.0102	11.791	11.7319	11.2784				0.196934	-0.371755	0.765624	11.554	0.779919	0.454892	0.993066	-4.72399	0	0
P61081	NEDD8-conjugating enzyme Ubc12	UBE2M	18.3325	18.2956	18.5071	18.1185	18.3549	18.5025				-0.0530863	-0.396905	0.290733	18.2891	-0.347741	0.735801	0.993066	-4.8263	0	0
Q5R3I4	Tetratricopeptide repeat protein 38	TTC38	15.8108	15.7071	15.8288	15.5874	15.5923	16.3087				0.0472589	-0.402189	0.496707	15.9661	0.236814	0.817952	0.993066	-4.84056	0	0
P00387	NADH-cytochrome b5 reductase 3	CYB5R3	12.0595	12.2005	12.5151	11.5127	12.002	12.9108				-0.116541	-1.01232	0.779236	12.1307	-0.293009	0.775969	0.993066	-4.83399	0	0
Q9UNF0	Protein kinase C and casein kinase substrate in neurons protein 2	PACSIN2	17.5402	17.4237	17.5181	17.5297	17.6758	17.466				0.0631767	-0.229156	0.35551	17.5247	0.486724	0.637756	0.993066	-4.80119	0	0
Q9UKX7	Nuclear pore complex protein Nup50	NUP50	14.361	14.7735	14.4082	14.0326	14.2195	14.6104				-0.226703	-0.634008	0.180601	14.4535	-1.25355	0.240699	0.993066	-4.54397	0	0
Q08945	FACT complex subunit SSRP1	SSRP1	19.6207	19.6383	19.9518	19.6995	19.5923	19.3102				-0.20295	-0.573471	0.167571	19.5993	-1.23361	0.247712	0.993066	-4.5526	0	0
A0A384NPS2	Arylsulfatase A	DKFZp686G12235	19.1173	19.1141	18.4182	19.0789	18.981	18.7724				0.0608726	-0.403394	0.525139	19.0229	0.295296	0.774276	0.993066	-4.83369	0	0
P02794	Ferritin heavy chain	FTH1	21.8302	22.1693	22.2587	21.5685	21.6002	21.5801				-0.503119	-0.846745	-0.159493	21.9045	-3.29753	0.00890414	0.993066	-3.59347	0	0
Q3LXA3	Bifunctional ATP-dependent dihydroxyacetone kinase/FAD-AMP lyase (cyclizing)	DAK	19.991	20.1302	19.8448	19.9594	19.987	20.061				0.0138178	-0.285108	0.312744	20.0746	0.104107	0.919303	0.993066	-4.8506	0	0
O94776	Metastasis-associated protein MTA2	MTA2	17.0948	17.2148	17.3941	17.2595	16.9985	17.1365				-0.103085	-0.405705	0.199534	17.204	-0.767192	0.462061	0.993066	-4.72796	0	0
Q04323	UBX domain-containing protein 1	UBXN1	15.6089	15.3359	15.4853	15.603	15.5534	15.692				0.139433	-0.215378	0.494245	15.5175	0.885059	0.398502	0.993066	-4.6892	0	0
Q9C0C2	182 kDa tankyrase-1-binding protein	TNKS1BP1	20.5728	20.5681	20.9615	20.5236	20.4792	20.5834				-0.172092	-0.485622	0.141439	20.6273	-1.23618	0.246799	0.993066	-4.55149	0	0
Q92934	Bcl2-associated agonist of cell death	BAD	12.5663	12.7312	12.3128	12.6865	12.6787	12.7828				0.179213	-0.137807	0.496234	12.6037	1.27317	0.23396	0.993066	-4.53541	0	0
Q15637	Splicing factor 1	SF1	18.9662	19.1114	19.3149	18.995	19.1076	19.0007				-0.096396	-0.385667	0.192875	19.0815	-0.750511	0.471568	0.993066	-4.73309	0	0
O00255	Menin	MEN1	12.3723	12.2346	10.9896	12.6525	11.9579	11.8811				0.298318	-0.541357	1.13799	11.9366	0.80015	0.443647	0.993066	-4.71756	0	0
Q9H4M9	EH domain-containing protein 1	EHD1	20.4756	20.4626	20.2437	20.6143	20.4798	20.695				0.202443	-0.0968478	0.501734	20.5548	1.5234	0.16102	0.993066	-4.42103	0	0
O95159	Zinc finger protein-like 1	ZFPL1	15.868	16.3171	16.6663	16.4389	16.0566	16.8253				0.156495	-0.380792	0.693782	16.198	0.655989	0.527777	0.993066	-4.76039	0	0
Q13405	39S ribosomal protein L49, mitochondrial	MRPL49	18.3376	18.5607	18.4335	18.2123	18.2229	18.0105				-0.295398	-0.598887	0.00809103	18.32	-2.19214	0.0552068	0.993066	-4.093	0	0
Q8TDP1	Ribonuclease H2 subunit C	RNASEH2C	16.2773	16.8778	16.6312	16.5703	17.0096	16.2089				0.000815285	-0.520947	0.522578	16.5574	0.00351917	0.997267	0.99856	-4.85301	0	0
Q8N9N8	Probable RNA-binding protein EIF1AD	EIF1AD	15.8439	15.8576	16.6958	15.6097	16.5051	16.25				-0.0108276	-0.650937	0.629282	16.1259	-0.0380962	0.970419	0.994607	-4.85269	0	0
Q5H9R7	Serine/threonine-protein phosphatase 6 regulatory subunit 3	PPP6R3	18.6567	18.8814	19.1084	18.7977	18.8393	18.9227				-0.0289131	-0.354176	0.296349	18.8569	-0.2002	0.845648	0.993066	-4.8441	0	0
O43505	Beta-1,4-glucuronyltransferase 1	B4GAT1	21.5205	21.5328	20.812	21.3716	21.3561	21.7227				0.195028	-0.457794	0.84785	21.3874	0.672829	0.517477	0.993066	-4.75575	0	0
O75531	Barrier-to-autointegration factor	BANF1	20.2717	20.4066	21.1443	20.3164	20.6194	19.9208				-0.321987	-0.882663	0.238688	20.4303	-1.29339	0.227177	0.993066	-4.52652	0	0
Q6VY07	Phosphofurin acidic cluster sorting protein 1	PACS1	16.9461	17.1001	16.8591	16.9819	16.9945	17.1358				0.0689804	-0.216767	0.354727	17.0857	0.543685	0.599489	0.993066	-4.78867	0	0
A0A024R5H8	Ras-related protein Rab-6A	RAB6A	21.0099	21.3437	21.0512	21.1182	21.372	21.1852				0.090242	-0.219651	0.400135	21.2479	0.655843	0.527867	0.993066	-4.76043	0	0
Q8WUA8	Tsukushin	TSKU	19.3389	19.1448	18.6773	18.8809	18.8916	19.2283				-0.0533777	-0.63853	0.531774	19.0063	-0.205445	0.841666	0.993066	-4.84363	0	0
Q9BR76	Coronin-1B	CORO1B	19.6833	19.4743	19.4788	19.6358	19.4777	19.388				-0.0449867	-0.43719	0.347217	19.5068	-0.258331	0.801796	0.993066	-4.8382	0	0
P50454	Serpin H1	SERPINH1	22.008	21.9612	21.9662	22.0995	22.1274	21.4491				-0.0864468	-0.65833	0.485436	22.0468	-0.340443	0.741112	0.993066	-4.8274	0	0
P42785	Lysosomal Pro-X carboxypeptidase	PRCP	21.8362	21.44	20.9614	21.6686	21.3766	21.2862				0.0312634	-0.447076	0.509602	21.5058	0.147198	0.886128	0.993066	-4.84819	0	0
Q13492	Phosphatidylinositol-binding clathrin assembly protein	PICALM	20.0966	20.3507	20.6235	20.0357	20.023	20.458				-0.184715	-0.583477	0.214047	20.3231	-1.04326	0.323274	0.993066	-4.63085	0	0
Q13153	Serine/threonine-protein kinase PAK 1	PAK1	19.3289	19.5232	19.4715	19.4089	19.5945	19.4974				0.0590304	-0.209577	0.327638	19.4853	0.494949	0.632156	0.993066	-4.79946	0	0
Q9NX55	Huntingtin-interacting protein K	HYPK	17.4782	17.7936	17.8776	17.3288	17.8346	17.5697				-0.138762	-0.538996	0.261472	17.6128	-0.780835	0.454379	0.993066	-4.7237	0	0
P30520	Adenylosuccinate synthetase isozyme 2	ADSS	20.3756	20.5449	20.8068	20.4103	20.6541	20.6961				0.0110487	-0.330946	0.353044	20.5436	0.0727603	0.943543	0.993066	-4.85183	0	0
O75822	Eukaryotic translation initiation factor 3 subunit J	EIF3J	20.439	20.6011	21.0327	20.5991	20.5882	20.511				-0.124848	-0.487905	0.238208	20.608	-0.774483	0.457945	0.993066	-4.72569	0	0
A0A024R5S9	E3 ubiquitin-protein ligase NEDD4	NEDD4	16.1717	16.1751	16.4229	16.1555	16.644	16.352				0.127292	-0.278362	0.532946	16.3595	0.706724	0.497118	0.993066	-4.74612	0	0
O14672	Disintegrin and metalloproteinase domain-containing protein 10	ADAM10	21.3796	21.1736	20.619	20.9711	21.0574	21.3574				0.0712138	-0.580653	0.723081	21.0612	0.246042	0.811012	0.993066	-4.83957	0	0
Q9NZD8	Maspardin	SPG21	15.3669	15.0189	14.6994	15.337	15.2537	15.0473				0.184287	-0.225639	0.594212	15.1458	1.01249	0.337	0.993066	-4.64272	0	0
Q6V1X1	Dipeptidyl peptidase 8	DPP8	14.8634	15.2857	15.8117	15.0951	15.2327	15.2917				-0.113774	-0.609473	0.381926	15.2247	-0.516924	0.617317	0.993066	-4.79471	0	0
P07355	Annexin A2	ANXA2	24.6687	24.7031	24.835	24.817	24.8481	24.8564				0.104857	-0.149748	0.359462	24.8547	0.927544	0.377164	0.993066	-4.6742	0	0
A0A024R5Z9	Pyruvate kinase	PKM2	19.1807	19.277	19.9215	19.2298	19.2663	19.553				-0.110009	-0.576681	0.356663	19.361	-0.530909	0.607966	0.993066	-4.79159	0	0
P05386	60S acidic ribosomal protein P1	RPLP1	23.8785	24.1957	24.0905	24.0241	24.3158	23.7064				-0.0394633	-0.424318	0.345391	24.0138	-0.23094	0.822378	0.993066	-4.84116	0	0
P60510	Serine/threonine-protein phosphatase 4 catalytic subunit	PPP4C	17.8588	18.2409	18.1667	17.7889	18.0908	18.0499				-0.112294	-0.455932	0.231345	18.0359	-0.735964	0.479962	0.993066	-4.73749	0	0
O75503	Ceroid-lipofuscinosis neuronal protein 5	CLN5	20.7918	20.5758	19.8976	20.7018	20.5551	20.6582				0.216644	-0.298575	0.731863	20.5743	0.947017	0.367663	0.993066	-4.66716	0	0
Q96EK6	Glucosamine 6-phosphate N-acetyltransferase	GNPNAT1	18.584	18.675	18.8597	18.7111	18.6422	18.9184				0.0510047	-0.247636	0.349645	18.7025	0.384649	0.709174	0.993066	-4.8204	0	0
P11586	C-1-tetrahydrofolate synthase, cytoplasmic	MTHFD1	20.6461	20.3207	20.0197	20.8651	20.8297	20.2304				0.312883	-0.257081	0.882846	20.5583	1.23634	0.246743	0.993066	-4.55143	0	0
Q86UP2	Kinectin	KTN1	22.915	23.0449	23.287	22.9027	22.8847	22.726				-0.244525	-0.60736	0.118309	23.0044	-1.51781	0.162402	0.993066	-4.42367	0	0
Q9Y5K8	V-type proton ATPase subunit D	ATP6V1D	18.6667	18.6738	18.7867	18.7299	18.5568	18.6171				-0.0744731	-0.34016	0.191214	18.7077	-0.631296	0.543099	0.993066	-4.767	0	0
Q96AC1	Fermitin family homolog 2	FERMT2	18.5714	18.6956	19.1602	18.6888	18.6583	18.8713				-0.0696097	-0.441706	0.302486	18.7219	-0.421326	0.683119	0.993066	-4.81399	0	0
P17931	Galectin-3	LGALS3	20.727	20.8751	20.9113	20.5664	20.6008	20.7004				-0.215257	-0.482404	0.0518895	20.7588	-1.81473	0.101994	0.993066	-4.27976	0	0
P12814	Alpha-actinin-1	ACTN1	23.9813	24.2144	24.3739	24.0644	24.1852	23.9189				-0.133697	-0.461495	0.1941	24.1415	-0.918588	0.381593	0.993066	-4.67741	0	0
P35813	Protein phosphatase 1A	PPM1A	16.8147	16.8663	16.9689	16.7624	16.7249	17.1138				-0.01625	-0.352325	0.319825	16.8575	-0.108898	0.915605	0.993066	-4.85037	0	0
P61916	Epididymal secretory protein E1	NPC2	20.5451	20.0369	19.0207	19.8728	19.4472	19.2932				-0.329794	-1.09813	0.438539	19.7223	-0.966711	0.358233	0.993066	-4.65993	0	0
P36957	Dihydrolipoyllysine-residue succinyltransferase component of 2-oxoglutarate dehydrogenase complex, mitochondrial	DLST	13.7517	13.1274	13.7198	13.4047	13.2265	13.3704				-0.199069	-0.619298	0.22116	13.3397	-1.06689	0.313019	0.993066	-4.62158	0	0
Q8TD19	Serine/threonine-protein kinase Nek9	NEK9	18.3923	18.3936	18.5197	18.5276	18.4189	18.4452				0.0286811	-0.237263	0.294626	18.4437	0.242889	0.813381	0.993066	-4.83991	0	0
P84090	Enhancer of rudimentary homolog	ERH	19.6813	19.6387	19.4738	19.8141	19.808	20.0698				0.299321	0.00373148	0.594912	19.8596	2.28061	0.0477047	0.993066	-4.04961	0	0
Q9UBX5	Fibulin-5	FBLN5	13.7285	13.9243	12.3634	13.4394	13.1163	13.2912				-0.0564439	-0.858429	0.745541	13.0176	-0.158509	0.877455	0.993066	-4.84742	0	0
P49755	Transmembrane emp24 domain-containing protein 10	TMED10	15.0891	15.1693	14.933	15.4613	15.4418	15.3842				0.365314	0.00857638	0.722052	15.299	2.30633	0.0457178	0.993066	-4.03706	0	0
O75909	Cyclin-K	CCNK	15.1214	15.2175	15.5211	15.2955	15.0658	15.2044				-0.0980635	-0.452999	0.256872	15.2055	-0.622245	0.54878	0.993066	-4.76937	0	0
Q86TU7	Histone-lysine N-methyltransferase setd3	SETD3	13.0877	14.1392	14.2293	12.9157	13.7113	14.1994				-0.209991	-1.26094	0.840958	13.4891	-0.450011	0.663043	0.993066	-4.80858	0	0
P23381	Tryptophan--tRNA ligase, cytoplasmic	WARS	21.0558	21.1709	22.2898	21.1772	21.1304	21.2182				-0.330221	-0.968163	0.307722	21.3002	-1.1658	0.272814	0.993066	-4.58137	0	0
Q6IN85	Serine/threonine-protein phosphatase 4 regulatory subunit 3A	SMEK1	16.8765	16.8222	16.6376	17.2059	17.1739	16.687				0.243487	-0.16011	0.647084	16.9978	1.35872	0.206376	0.993066	-4.49732	0	0
P51003	Poly(A) polymerase alpha	PAPOLA	17.4952	17.6656	17.8792	17.5291	17.7133	17.6502				-0.0491727	-0.3954	0.297055	17.5851	-0.319864	0.756164	0.993066	-4.83038	0	0
Q9UL15	BAG family molecular chaperone regulator 5	BAG5	14.1799	14.6614	13.67	14.0413	13.8897	14.234				-0.115431	-0.689347	0.458484	14.0211	-0.452979	0.660981	0.993066	-4.80801	0	0
P05154	Plasma serine protease inhibitor	SERPINA5	18.3062	18.4321	18.0421	17.8857	18.1277	18.7018				-0.0216969	-0.799988	0.756594	18.2347	-0.0627855	0.95127	0.993066	-4.85213	0	0
P01011	Alpha-1-antichymotrypsin	SERPINA3	16.373	16.6055	17.6736	16.353	16.3163	17.0377				-0.315031	-1.52106	0.891002	16.9489	-0.588298	0.570387	0.993066	-4.77799	0	0
P55010	Eukaryotic translation initiation factor 5	EIF5	18.874	18.9884	19.6886	19.0862	19.2081	19.2362				-0.00684065	-0.464999	0.451318	19.1099	-0.0336267	0.973888	0.994607	-4.85276	0	0
Q96FX7	tRNA (adenine(58)-N(1))-methyltransferase catalytic subunit TRMT61A	TRMT61A	13.6848	13.904	13.9359	14.379	14.3136	14.1935				0.453834	0.047186	0.860482	14.1015	2.51352	0.0324195	0.993066	-3.93736	0	0
P08253	72 kDa type IV collagenase	MMP2	27.8353	27.6742	26.7656	27.5815	27.1959	27.5289				0.0104141	-0.594941	0.61577	27.5169	0.038745	0.969915	0.994607	-4.85268	0	0
O60884	DnaJ homolog subfamily A member 2	DNAJA2	18.2657	17.9246	17.9838	18.1658	18.0508	17.9847				0.00909734	-0.291421	0.309616	18.0424	0.0681783	0.947092	0.993066	-4.85198	0	0
Q9GZU8	Protein FAM192A	FAM192A	16.9477	16.6053	16.808	16.7191	16.8332	16.5324				-0.0920951	-0.415802	0.231612	16.7458	-0.640749	0.537203	0.993066	-4.7645	0	0
P51511	Matrix metalloproteinase-15	MMP15	15.8184	15.5219	15.529	16.1225	15.9691	15.7704				0.33092	-0.059098	0.720937	15.9075	1.91092	0.0873863	0.993066	-4.2322	0	0
Q9Y2Y0	ADP-ribosylation factor-like protein 2-binding protein	ARL2BP	11.9647	12.618	12.6212	12.7164	12.3692	13.0399				0.307182	-0.243403	0.857767	12.6137	1.25654	0.239664	0.993066	-4.54268	0	0
P00505	Aspartate aminotransferase, mitochondrial	GOT2	22.9627	23.4053	23.2906	23.1214	22.8054	22.9505				-0.260421	-0.627584	0.106742	23.1029	-1.59742	0.143656	0.993066	-4.38573	0	0
O43809	Cleavage and polyadenylation specificity factor subunit 5	NUDT21	20.6723	20.9279	21.0193	20.7819	20.826	20.5832				-0.142788	-0.464433	0.178856	20.8368	-0.999816	0.342784	0.993066	-4.64754	0	0
P61970	Nuclear transport factor 2	NUTF2	20.7452	21.0405	21.2957	20.7929	20.9085	21.0767				-0.101121	-0.462015	0.259773	20.9889	-0.631051	0.543252	0.993066	-4.76707	0	0
O43237	Cytoplasmic dynein 1 light intermediate chain 2	DYNC1LI2	18.8562	18.8479	18.4624	18.8942	18.9973	18.579				0.101306	-0.301073	0.503685	18.8065	0.567027	0.584164	0.993066	-4.78318	0	0
P78362	SRSF protein kinase 2	SRPK2	15.5447	15.3949	15.9607	15.6324	15.6186	15.3222				-0.109054	-0.508323	0.290216	15.5751	-0.615144	0.55326	0.993066	-4.77121	0	0
P09622	Dihydrolipoyl dehydrogenase, mitochondrial	DLD	22.0684	22.3246	22.357	22.074	22.0465	21.9846				-0.214933	-0.521517	0.0916516	22.1013	-1.57891	0.147835	0.993066	-4.39461	0	0
P43490	Nicotinamide phosphoribosyltransferase	NAMPT	21.9913	22.2985	23.1704	22.1408	22.1713	22.3665				-0.260537	-0.849736	0.328661	22.3625	-0.99589	0.34459	0.993066	-4.64902	0	0
Q13425	Beta-2-syntrophin	SNTB2	16.0394	15.9257	16.0234	16.1839	16.1234	15.6147				-0.0221575	-0.395273	0.350958	16.008	-0.133746	0.896462	0.993066	-4.84903	0	0
Q16718	NADH dehydrogenase [ubiquinone] 1 alpha subcomplex subunit 5	NDUFA5	15.9508	16.7083	16.2883	16.2598	16.7396	16.2717				0.10791	-0.360973	0.576793	16.3302	0.518322	0.616378	0.993066	-4.7944	0	0
B3KNG6		CALU	17.5442	17.2659	17.3557	17.4609	17.5347	17.0503				-0.0399729	-0.43529	0.355344	17.3171	-0.227732	0.824799	0.993066	-4.84149	0	0
Q03135	Caveolin-1	CAV1	17.9301	17.9599	18.665	18.0745	17.9094	18.7236				0.0508491	-0.59324	0.694938	18.2994	0.177804	0.862702	0.993066	-4.84598	0	0
P08581	Hepatocyte growth factor receptor	MET	22.4253	22.4029	21.8272	22.326	22.095	22.5429				0.10281	-0.477031	0.682651	22.2116	0.399329	0.698696	0.993066	-4.8179	0	0
P21246	Pleiotrophin	PTN	17.8257	17.2989	16.773	17.3419	16.4646	17.1007				-0.330134	-0.971653	0.311384	17.2084	-1.159	0.275441	0.993066	-4.5842	0	0
P07738	Bisphosphoglycerate mutase	BPGM	12.1242	12.2142	13.0336	12.3756	12.6074	12.8836				0.164861	-0.403693	0.733414	12.6518	0.653055	0.529584	0.993066	-4.76119	0	0
Q9Y5L0	Transportin-3	TNPO3	16.4048	16.3178	16.0781	16.4535	16.6752	16.5714				0.299803	-0.0511166	0.650723	16.3559	1.92412	0.0855419	0.993066	-4.22565	0	0
Q8IWA5	Choline transporter-like protein 2	SLC44A2	16.253	16.2431	16.2819	16.3563	16.0095	16.3683				-0.0146098	-0.399907	0.370687	16.2406	-0.085399	0.93376	0.993066	-4.85139	0	0
P15121	Aldose reductase	AKR1B1	21.1814	21.3056	23.2749	21.3002	21.0453	21.3879				-0.676146	-1.73676	0.384468	21.5109	-1.43578	0.183941	0.993066	-4.46206	0	0
Q16543	Hsp90 co-chaperone Cdc37	CDC37	21.1505	21.134	21.5626	21.2986	21.4055	21.5314				0.129478	-0.21593	0.474885	21.3177	0.844241	0.41979	0.993066	-4.70311	0	0
Q12906	Interleukin enhancer-binding factor 3	ILF3	16.6491	16.9447	17.0934	16.7923	16.8314	16.9102				-0.0511449	-0.42887	0.32658	16.8726	-0.304951	0.76714	0.993066	-4.83242	0	0
P01130	Low-density lipoprotein receptor	LDLR	17.0529	16.8223	16.3602	16.6466	16.5794	16.7323				-0.0923823	-0.659982	0.475218	16.5119	-0.366564	0.722172	0.993066	-4.82336	0	0
B4DRY5	Transportin-2	TNPO2	15.7861	15.8697	15.2601	15.7189	15.7388	15.8433				0.128367	-0.259906	0.51664	15.7266	0.744595	0.474971	0.993066	-4.73489	0	0
Q9UBC2	Epidermal growth factor receptor substrate 15-like 1	EPS15L1	19.9369	20.106	20.3713	19.9084	20.1228	19.896				-0.16235	-0.492861	0.168161	20.0596	-1.10629	0.296484	0.993066	-4.60583	0	0
P54725	UV excision repair protein RAD23 homolog A	RAD23A	18.2519	18.3473	18.5534	18.1356	18.3318	17.969				-0.238703	-0.640229	0.162824	18.2304	-1.3389	0.212512	0.993066	-4.50625	0	0
O14908	PDZ domain-containing protein GIPC1	GIPC1	19.4824	19.1883	18.7258	19.2478	19.1863	18.9153				-0.0157114	-0.490157	0.458735	19.1154	-0.0745817	0.942132	0.993066	-4.85177	0	0
P61006	Ras-related protein Rab-8A	RAB8A	14.7415	14.6934	14.6466	14.9821	14.8861	15.0165				0.267762	0.00710205	0.528421	14.8379	2.31355	0.0451748	0.993066	-4.03354	0	0
P17612	cAMP-dependent protein kinase catalytic subunit alpha	PRKACA	19.8567	19.8965	19.839	19.8269	19.755	19.4919				-0.172808	-0.547646	0.20203	19.7671	-1.0383	0.325455	0.993066	-4.63278	0	0
A0A024R7K8	AP-1 complex subunit mu-1	AP1M1	19.2678	19.6082	19.4182	19.4926	19.4524	19.2858				-0.0211704	-0.337697	0.295356	19.4586	-0.150634	0.883492	0.993066	-4.84796	0	0
Q9NWV8	BRISC and BRCA1-A complex member 1	BABAM1	16.4884	16.5375	16.9531	16.6768	16.6705	16.4696				-0.0540306	-0.464564	0.356503	16.654	-0.296411	0.77345	0.993066	-4.83355	0	0
Q92900	Regulator of nonsense transcripts 1	UPF1	16.3715	16.2726	16.4507	16.4332	16.5783	16.431				0.115914	-0.153336	0.385165	16.431	0.969581	0.356874	0.993066	-4.65886	0	0
Q96CT7	Coiled-coil domain-containing protein 124	CCDC124	19.1028	19.8535	19.895	19.1999	19.5064	19.5259				-0.206357	-0.732438	0.319725	19.4422	-0.883423	0.39934	0.993066	-4.68976	0	0
P13284	Gamma-interferon-inducible lysosomal thiol reductase	IFI30	16.2546	16.2187	15.811	16.3535	15.8701	16.1639				0.034415	-0.450619	0.519449	16.1321	0.159801	0.876466	0.993066	-4.84733	0	0
Q96RL1	BRCA1-A complex subunit RAP80	UIMC1	11.4778	10.3219	11.7689	10.3385	10.6187	11.3278				-0.427848	-1.26064	0.404942	10.9358	-1.15706	0.276194	0.993066	-4.58501	0	0
A0A024R7S3	Clathrin light chain B	CLTB	20.2849	20.3523	20.3401	19.9222	20.2199	20.0845				-0.250238	-0.589916	0.0894409	20.2019	-1.65916	0.130476	0.993066	-4.35593	0	0
P52597	Heterogeneous nuclear ribonucleoprotein F	HNRNPF	19.0274	18.9624	18.7995	19.2263	19.163	19.1972				0.265749	-0.068689	0.600186	19.0514	1.78961	0.106166	0.993066	-4.29213	0	0
P33991	DNA replication licensing factor MCM4	MCM4	17.1445	16.7797	16.5344	17.2421	17.397	16.6636				0.281428	-0.223159	0.786015	16.9124	1.25613	0.239804	0.993066	-4.54285	0	0
Q9UI12	V-type proton ATPase subunit H	ATP6V1H	18.8169	18.5546	18.7015	18.9034	18.7217	18.7492				0.100419	-0.23553	0.436367	18.7834	0.673201	0.517251	0.993066	-4.75565	0	0
P61019	Ras-related protein Rab-2A	RAB2A	20.2855	20.6542	20.382	20.623	20.8143	20.6594				0.258362	-0.0627883	0.579513	20.553	1.81186	0.102463	0.993066	-4.28118	0	0
Q9NX62	Inositol monophosphatase 3	IMPAD1	18.5581	18.5558	18.4519	18.1992	18.3199	18.8901				-0.0521601	-0.647788	0.543468	18.4232	-0.197227	0.847907	0.993066	-4.84436	0	0
Q92905	COP9 signalosome complex subunit 5	COPS5	19.7852	19.744	19.9679	19.8787	19.8503	19.7641				-0.00134619	-0.344227	0.341535	19.8911	-0.00884231	0.993132	0.998459	-4.853	0	0
Q15369	Transcription elongation factor B polypeptide 1	TCEB1	19.0623	19.2152	18.8965	19.0586	19.3312	19.0793				0.0983698	-0.208856	0.405596	19.1385	0.72112	0.488624	0.993066	-4.74191	0	0
O00560	Syntenin-1	SDCBP	20.2808	19.7024	19.5339	20.2972	19.9616	20.3198				0.353834	-0.317424	1.02509	20.0719	1.18717	0.264693	0.993066	-4.5724	0	0
Q9BT73	Proteasome assembly chaperone 3	PSMG3	17.905	18.4227	17.8176	18.0772	18.2039	17.8751				0.00361885	-0.410974	0.418211	18.1151	0.0196586	0.984732	0.994665	-4.85293	0	0
Q8IWU6	Extracellular sulfatase Sulf-1	SULF1	17.3726	16.8657	17.1298	16.5971	17.0555	17.969				0.0845185	-1.12289	1.29192	17.1787	0.157653	0.878111	0.993066	-4.84748	0	0
Q53H82	Beta-lactamase-like protein 2	LACTB2	17.4349	17.5625	17.5395	17.5425	17.6956	17.4881				0.0631154	-0.227631	0.353862	17.5083	0.488905	0.636269	0.993066	-4.80073	0	0
P18124	60S ribosomal protein L7	RPL7	17.1414	16.6334	17.6592	17.0176	16.9403	17.1689				-0.102406	-0.648487	0.443675	17.0705	-0.42235	0.682398	0.993066	-4.8138	0	0
Q9C0H2	Protein tweety homolog 3	TTYH3	17.0698	16.6674	16.4637	16.8313	16.59	16.7024				-0.0256944	-0.45606	0.404671	16.7333	-0.134463	0.895911	0.993066	-4.84898	0	0
P36639	7,8-dihydro-8-oxoguanine triphosphatase	NUDT1	17.4362	17.9743	17.8735	17.5729	17.9621	18.059				0.103313	-0.340863	0.547489	17.7853	0.523846	0.61268	0.993066	-4.79317	0	0
P55884	Eukaryotic translation initiation factor 3 subunit B	EIF3B	20.8377	20.8455	20.9585	20.888	20.9213	20.5392				-0.0977661	-0.451472	0.255939	20.8382	-0.622515	0.54861	0.993066	-4.7693	0	0
P07451	Carbonic anhydrase 3	CA3	18.2765	17.9826	18.3151	17.8715	17.5558	17.4093				-0.579173	-1.40225	0.243903	18.2449	-1.58479	0.146496	0.993066	-4.39179	0	0
P29218	Inositol monophosphatase 1	IMPA1	19.9287	19.8961	20.0062	19.8894	19.8473	19.7231				-0.123712	-0.421455	0.174031	19.9131	-0.935782	0.373124	0.993066	-4.67123	0	0
Q13219	Pappalysin-1	PAPPA	18.9815	18.5936	18.2673	18.5028	18.1009	18.4233				-0.271801	-0.835142	0.291539	18.5044	-1.08664	0.304646	0.993066	-4.61373	0	0
P61106	Ras-related protein Rab-14	RAB14	18.6222	18.5556	18.6426	18.7067	18.821	18.8365				0.181298	-0.0758545	0.43845	18.6762	1.58784	0.145806	0.993066	-4.39033	0	0
Q7L5D6	Golgi to ER traffic protein 4 homolog	GET4	16.5558	16.5179	15.999	16.5774	16.403	16.3678				0.0918448	-0.325463	0.509153	16.3888	0.49568	0.63166	0.993066	-4.79931	0	0
Q96E11	Ribosome-recycling factor, mitochondrial	MRRF	14.058	14.2098	14.5177	14.1804	14.0411	14.3595				-0.0681667	-0.47302	0.336686	14.1988	-0.379209	0.713074	0.993066	-4.82131	0	0
A0A024R857	F-box/LRR-repeat protein 18	FBXL18	14.8495	14.7449	14.8156	14.8052	14.6937	15.0582				0.0490266	-0.249127	0.347181	14.807	0.370335	0.719454	0.993066	-4.82276	0	0
Q9NRB3	Carbohydrate sulfotransferase 12	CHST12	20.3127	20.278	19.3708	19.8426	19.7807	20.1281				-0.0700711	-0.756063	0.615921	19.9464	-0.230051	0.823049	0.993066	-4.84125	0	0
O00743	Serine/threonine-protein phosphatase 6 catalytic subunit	PPP6C	16.7758	16.8415	17.0891	17.2238	17.1496	17.2081				0.2917	-0.0142216	0.597621	17.118	2.14748	0.0594169	0.993066	-4.11501	0	0
Q14C86	GTPase-activating protein and VPS9 domain-containing protein 1	GAPVD1	16.7982	16.7168	17.3353	17.0216	16.9353	16.9986				0.0350529	-0.388567	0.458673	16.9603	0.186359	0.856178	0.993066	-4.84528	0	0
P42766	60S ribosomal protein L35	RPL35	17.1691	16.6433	17.528	17.0581	16.9402	17.2577				-0.0281393	-0.521763	0.465485	17.0476	-0.128387	0.900585	0.993066	-4.84934	0	0
Q9UKU9	Angiopoietin-related protein 2	ANGPTL2	20.5918	20.6403	20.1347	20.4304	20.4586	21.0826				0.201581	-0.498325	0.901487	20.5711	0.648655	0.532301	0.993066	-4.76238	0	0
Q6UWE0	E3 ubiquitin-protein ligase LRSAM1	LRSAM1	13.7717	14.6451	14.0843	14.0461	13.8321	14.71				0.0290452	-0.5928	0.65089	14.095	0.105195	0.918462	0.993066	-4.85055	0	0
Q96TA1	Niban-like protein 1	FAM129B	20.9508	20.9171	21.814	21.147	21.1101	21.2287				-0.0653568	-0.568974	0.43826	21.2029	-0.292276	0.776512	0.993066	-4.83408	0	0
P13716	Delta-aminolevulinic acid dehydratase	ALAD	18.3336	18.4008	18.4993	18.5597	18.6041	18.4069				0.112326	-0.160563	0.385215	18.5595	0.927039	0.377413	0.993066	-4.67438	0	0
O75348	V-type proton ATPase subunit G 1	ATP6V1G1	16.1517	15.672	15.9793	16.2276	16.0358	15.7631				0.0744763	-0.301294	0.450246	15.93	0.446374	0.665573	0.993066	-4.80929	0	0
Q9BPX5	Actin-related protein 2/3 complex subunit 5-like protein	ARPC5L	17.3371	17.5233	17.5013	17.3164	17.1621	17.4803				-0.134304	-0.498257	0.22965	17.3838	-0.831085	0.426815	0.993066	-4.70748	0	0
Q96I24	Far upstream element-binding protein 3	FUBP3	14.4582	14.1561	14.1857	14.3911	14.2753	14.3632				0.0765012	-0.395391	0.548394	14.3068	0.365114	0.723219	0.993066	-4.82359	0	0
A0A024R8C7	Ubiquitin-related modifier 1	C9orf74	15.5781	15.6094	15.5254	15.2563	15.845	15.6196				0.00264999	-0.59717	0.60247	15.5284	0.00995007	0.992272	0.998086	-4.85299	0	0
Q9NVG8	TBC1 domain family member 13	TBC1D13	16.5287	16.5372	16.1937	16.6591	16.8543	16.4692				0.240973	-0.197219	0.679164	16.5771	1.23853	0.245967	0.993066	-4.55048	0	0
P20908	Collagen alpha-1(V) chain	COL5A1	20.0117	19.84	19.7387	19.8153	19.9441	20.4846				0.217868	-0.639785	1.07552	19.9012	0.572118	0.58085	0.993066	-4.78195	0	0
P41222	Prostaglandin-H2 D-isomerase	PTGDS	18.5195	18.0462	15.774	18.3002	17.7792	16.9115				0.217045	-1.23701	1.6711	17.5079	0.336181	0.74422	0.993066	-4.82803	0	0
P16144	Integrin beta-4	ITGB4	15.5188	15.475	15.1951	15.8258	15.8813	16.161				0.559743	0.00556022	1.11393	15.6236	2.27478	0.0481672	0.993066	-4.05246	0	0
Q969T9	WW domain-binding protein 2	WBP2	18.3352	18.0956	18.9451	18.4104	18.5199	18.5793				0.044578	-0.494361	0.583517	18.4742	0.186288	0.856232	0.993066	-4.84529	0	0
Q14558	Phosphoribosyl pyrophosphate synthase-associated protein 1	PRPSAP1	14.5413	14.4485	14.8123	14.3333	14.5708	14.5956				-0.100748	-0.432883	0.231387	14.4719	-0.683163	0.511217	0.993066	-4.75286	0	0
Q9C0B0	RING finger protein unkempt homolog	UNK	0	9.60455	10.3408	0	10.1436	10.2544				0.150874	-11.0509	11.3527	6.8012	0.032433	0.975111	0.994607	-4.85277	0	0
P10253	Lysosomal alpha-glucosidase	GAA	19.9856	19.7694	19.2103	19.6598	19.6461	19.248				-0.137164	-0.636412	0.362084	19.643	-0.618767	0.550971	0.993066	-4.77028	0	0
Q9UHR5	SAP30-binding protein	SAP30BP	13.2929	12.8608	13.0571	13.0753	12.8744	13.048				-0.0710083	-0.437711	0.295695	13.0507	-0.436112	0.672736	0.993066	-4.81124	0	0
Q8TAT6	Nuclear protein localization protein 4 homolog	NPLOC4	18.6973	18.7366	18.8935	18.9859	19.0881	18.8778				0.208083	-0.189742	0.605908	18.9382	1.17801	0.268152	0.993066	-4.57626	0	0
P61956	Small ubiquitin-related modifier 2	SUMO2	20.5421	20.5063	20.6671	20.1862	20.4146	20.3255				-0.26311	-0.557754	0.031534	20.3471	-2.01114	0.074273	0.993066	-4.1825	0	0
P07237	Protein disulfide-isomerase	P4HB	24.1339	24.0785	23.9872	24.111	24.2907	23.8314				0.0111304	-0.327461	0.349722	24.1415	0.0740352	0.942556	0.993066	-4.85179	0	0
O15427	Monocarboxylate transporter 4	SLC16A3	16.6262	16.3627	16.6706	16.4704	16.4372	17.235				0.161027	-0.465827	0.787881	16.7253	0.578544	0.576682	0.993066	-4.78039	0	0
Q01130	Serine/arginine-rich splicing factor 2	SRSF2	18.5025	18.4597	18.4449	18.4036	18.4055	17.9841				-0.204668	-0.653634	0.244298	18.4043	-1.02669	0.330612	0.993066	-4.63727	0	0
Q8WVQ1	Soluble calcium-activated nucleotidase 1	CANT1	22.0073	21.9315	21.231	21.5515	21.4438	21.8524				-0.107365	-0.698845	0.484114	21.71	-0.408816	0.691959	0.993066	-4.81624	0	0
P16035	Metalloproteinase inhibitor 2	TIMP2	25.2141	24.8364	24.3201	24.9278	24.7345	24.9639				0.0852022	-0.458983	0.629388	24.8394	0.35262	0.732259	0.993066	-4.82555	0	0
P38919	Eukaryotic initiation factor 4A-III	EIF4A3	18.7383	18.4429	18.5871	18.826	18.6879	18.6824				0.142657	-0.1576	0.442914	18.629	1.07005	0.31167	0.993066	-4.62033	0	0
Q9HB71	Calcyclin-binding protein	CACYBP	21.2697	21.4425	21.9462	21.5073	21.682	21.6996				0.0768161	-0.382787	0.536419	21.6332	0.37642	0.715077	0.993066	-4.82177	0	0
Q16832	Discoidin domain-containing receptor 2	DDR2	16.8476	17.0071	16.3729	16.7524	16.8908	17.3108				0.242163	-0.349489	0.833815	16.8139	0.921817	0.379992	0.993066	-4.67625	0	0
O75063	Glycosaminoglycan xylosylkinase	FAM20B	17.9855	17.8335	17.1362	17.5279	17.4717	17.715				-0.0801969	-0.633089	0.472695	17.6627	-0.326678	0.751167	0.993066	-4.82941	0	0
Q92954	Proteoglycan 4	PRG4	13.1799	13.1745	14.1964	12.8408	12.933	14.4451				-0.110615	-1.29869	1.07747	13.4991	-0.209686	0.838449	0.993066	-4.84324	0	0
Q9BR61	Acyl-CoA-binding domain-containing protein 6	ACBD6	11.6022	12.3902	11.6613	12.7617	12.2576	12.3976				0.587711	0.0267703	1.14865	12.2268	2.35966	0.041852	0.993066	-4.01114	0	0
P08603	Complement factor H	CFH	24.2276	23.9124	22.7117	23.8503	23.5197	23.5946				0.0376616	-0.741535	0.816859	23.6319	0.108857	0.915636	0.993066	-4.85037	0	0
P23634	Plasma membrane calcium-transporting ATPase 4	ATP2B4	17.5596	17.874	17.7891	17.8194	17.7228	18.157				0.15885	-0.23062	0.548319	17.8179	0.918579	0.381597	0.993066	-4.67741	0	0
P36222	Chitinase-3-like protein 1	CHI3L1	24.5895	24.1876	23.0991	24.5671	24.318	24.1515				0.386804	-0.404179	1.17779	24.2005	1.10136	0.298518	0.993066	-4.60782	0	0
P11047	Laminin subunit gamma-1	LAMC1	24.267	23.9089	23.543	23.9688	23.8533	24.2724				0.125182	-0.453249	0.703613	23.9694	0.487409	0.637289	0.993066	-4.80105	0	0
P10155	60 kDa SS-A/Ro ribonucleoprotein	TROVE2	19.935	20.1356	20.3167	19.9864	20.2293	20.0664				-0.0350702	-0.355916	0.285776	20.1449	-0.246175	0.810912	0.993066	-4.83956	0	0
O75131	Copine-3	CPNE3	17.6348	17.6627	17.5662	17.7954	17.7692	17.8069				0.169265	-0.0877902	0.42632	17.6951	1.48301	0.171255	0.993066	-4.44005	0	0
Q9Y646	Carboxypeptidase Q	CPQ	21.1195	20.9497	20.0765	21.2717	21.1232	21.3304				0.526539	-0.0637727	1.11685	20.994	2.00887	0.0745482	0.993066	-4.18362	0	0
A0A024R9B9	Matrilin-2	MATN2	22.0115	21.89	21.5505	21.7855	21.9026	22.1916				0.14254	-0.451846	0.736926	21.7791	0.540097	0.601863	0.993066	-4.78949	0	0
Q9P0J1	[Pyruvate dehydrogenase [acetyl-transferring]]-phosphatase 1, mitochondrial	PDP1	13.5607	13.5976	13.7214	13.8263	13.598	13.4426				-0.00426918	-0.50235	0.493811	13.5337	-0.0193041	0.985008	0.994665	-4.85293	0	0
P11940	Polyadenylate-binding protein 1	PABPC1	21.9005	22.1282	22.3137	21.9942	22.1608	21.9081				-0.0931247	-0.433585	0.247336	22.0756	-0.616029	0.552701	0.993066	-4.77098	0	0
P34741	Syndecan-2	SDC2	14.6737	13.4941	14.4509	13.4177	13.704	15.3347				-0.0540762	-1.12035	1.0122	14.6947	-0.11422	0.911499	0.993066	-4.85011	0	0
Q86UE4	Protein LYRIC	MTDH	19.0697	19.0411	19.7877	18.9564	18.8012	19.3768				-0.254704	-0.835541	0.326133	19.1069	-0.987609	0.348422	0.993066	-4.65214	0	0
P62888	60S ribosomal protein L30	RPL30	19.1053	18.7992	19.5987	19.0685	18.8747	19.0529				-0.16903	-0.601545	0.263485	19.0331	-0.880169	0.401012	0.993066	-4.69089	0	0
Q16698	2,4-dienoyl-CoA reductase, mitochondrial	DECR1	19.1163	18.9815	18.3474	19.347	19.1327	19.1116				0.382031	-0.140759	0.904822	19.038	1.64579	0.133233	0.993066	-4.36241	0	0
Q9NPA8	Transcription and mRNA export factor ENY2	ENY2	15.0083	15.6917	15.1824	14.8656	15.5116	15.2477				-0.0858906	-0.564865	0.393084	15.1272	-0.403865	0.695471	0.993066	-4.81711	0	0
O60353	Frizzled-6	FZD6	17.248	17.5371	16.2728	17.6536	17.407	17.5832				0.528584	-0.200808	1.25798	17.1134	1.63214	0.136104	0.993066	-4.36901	0	0
Q9NUQ9	Protein FAM49B	FAM49B	20.8798	21.0083	21.0106	20.905	21.0032	21.0397				0.0164444	-0.246081	0.27897	21.0233	0.141075	0.890829	0.993066	-4.84858	0	0
P52758	Ribonuclease UK114	HRSP12	16.1632	16.6454	16.5707	16.4505	16.7987	16.9257				0.265197	-0.168716	0.699111	16.5014	1.37648	0.201009	0.993066	-4.48927	0	0
Q05397	Focal adhesion kinase 1	PTK2	17.6185	17.7193	17.9452	17.532	17.8319	17.6015				-0.105855	-0.429539	0.217828	17.6966	-0.736538	0.479629	0.993066	-4.73732	0	0
P21283	V-type proton ATPase subunit C 1	ATP6V1C1	18.2445	17.9561	18.0571	18.33	18.1001	17.922				0.0314941	-0.362925	0.425914	18.0645	0.179835	0.861152	0.993066	-4.84582	0	0
P48745	Protein NOV homolog	NOV	22.0669	21.9903	21.3024	21.7706	21.5572	21.7752				-0.0855681	-0.757068	0.585931	21.5732	-0.286992	0.780431	0.993066	-4.83476	0	0
A0A024R9L6	CMP-N-acetylneuraminate-beta-galactosamide-alpha-2,3-sialyltransferase 1	ST3GAL1	19.7875	19.5027	18.7776	19.3787	19.3462	19.4889				0.0486805	-0.490257	0.587618	19.4027	0.203432	0.843193	0.993066	-4.84381	0	0
Q8N9N7	Leucine-rich repeat-containing protein 57	LRRC57	16.7359	16.9711	17.1421	16.7227	16.6981	16.9298				-0.166165	-0.486159	0.153828	16.7978	-1.16951	0.271393	0.993066	-4.57982	0	0
Q96TC7	Regulator of microtubule dynamics protein 3	RMDN3	19.3089	19.4144	19.2513	19.2665	19.2776	19.2232				-0.0690851	-0.324012	0.185841	19.3025	-0.610341	0.556302	0.993066	-4.77244	0	0
O00161	Synaptosomal-associated protein 23	SNAP23	15.5213	15.7146	15.8056	15.6863	15.615	16.0278				0.0958538	-0.312542	0.504249	15.6749	0.528605	0.609501	0.993066	-4.79211	0	0
A0A024R9S2	Adenosine deaminase-like protein	ADAL	13.4804	13.7271	13.862	13.7178	13.8955	13.9199				0.154603	-0.165728	0.474934	13.766	1.08698	0.304501	0.993066	-4.61359	0	0
Q7Z6Z7	E3 ubiquitin-protein ligase HUWE1	HUWE1	19.5774	19.5908	19.8147	19.6628	19.6373	19.5329				-0.0499414	-0.333701	0.233818	19.6149	-0.396382	0.700794	0.993066	-4.81841	0	0
Q969E8	Pre-rRNA-processing protein TSR2 homolog	TSR2	14.3695	14.721	15	15.0133	15.1838	15.1869				0.431132	0.0321847	0.830078	15.0001	2.43387	0.0370042	0.993066	-3.97536	0	0
Q8TDQ7	Glucosamine-6-phosphate isomerase 2	GNPDA2	18.7399	18.813	19.0302	18.8145	18.7645	18.7784				-0.0752491	-0.367634	0.217136	18.8522	-0.579628	0.575981	0.993066	-4.78013	0	0
Q9UNF1	Melanoma-associated antigen D2	MAGED2	15.3043	15.2146	15.2325	15.1696	15.3911	15.1939				0.00104623	-0.316375	0.318467	15.1212	0.00742329	0.994234	0.998459	-4.853	0	0
Q9NUM4	Transmembrane protein 106B	TMEM106B	19.4441	18.9841	18.4731	19.689	19.8108	18.6389				0.412464	-0.386561	1.21149	19.4109	1.1626	0.274051	0.993066	-4.58271	0	0
Q9NXC5	WD repeat-containing protein mio	MIOS	13.9714	14.1826	14.1834	13.9212	14.1618	13.5029				-0.250523	-0.676078	0.175033	14.0564	-1.32585	0.216633	0.993066	-4.5121	0	0
Q9NS00	Glycoprotein-N-acetylgalactosamine 3-beta-galactosyltransferase 1	C1GALT1	15.1	14.8775	14.2594	14.7484	14.6506	14.7833				-0.0181844	-0.612405	0.576036	14.7982	-0.0689214	0.946516	0.993066	-4.85195	0	0
Q9Y6E2	Basic leucine zipper and W2 domain-containing protein 2	BZW2	19.0344	19.1062	19.0992	19.0218	19.1499	19.0383				-0.00992851	-0.311183	0.291326	19.0528	-0.0742256	0.942408	0.993066	-4.85179	0	0
P25787	Proteasome subunit alpha type-2	PSMA2	19.203	19.3918	19.6708	19.7167	19.768	19.4843				0.234449	-0.200674	0.669572	19.7034	1.2135	0.254954	0.993066	-4.56123	0	0
Q14956	Transmembrane glycoprotein NMB	GPNMB	20.6689	20.381	20.0738	20.7493	20.4868	20.4587				0.190394	-0.201218	0.582006	20.4534	1.09497	0.301166	0.993066	-4.61039	0	0
O60443	Non-syndromic hearing impairment protein 5	DFNA5	15.5486	14.9693	15.5915	15.5264	15.4265	15.5243				0.122613	-0.317728	0.562955	15.4479	0.62712	0.545716	0.993066	-4.7681	0	0
P31937	3-hydroxyisobutyrate dehydrogenase, mitochondrial	HIBADH	20.8795	20.9971	21.384	21.0371	20.7827	21.0635				-0.125778	-0.507896	0.25634	21.0244	-0.741327	0.476856	0.993066	-4.73588	0	0
A0A024RA87			21.6276	21.55	21.9365	21.5395	21.5396	21.2601				-0.258257	-0.614937	0.0984229	21.6026	-1.63071	0.136408	0.993066	-4.3697	0	0
Q5TGY1	Transmembrane and coiled-coil domain-containing protein 4	TMCO4	20.3535	19.9352	19.0188	18.24	18.2503	18.7754				-1.34729	-2.4818	-0.212774	19.2584	-2.67457	0.0248089	0.993066	-3.86199	0	-1
P60953	Cell division control protein 42 homolog	CDC42	21.7438	21.8651	21.9144	21.8739	21.8764	22.1385				0.121846	-0.188348	0.432039	21.8647	0.884669	0.398702	0.993066	-4.68933	0	0
P42892	Endothelin-converting enzyme 1	ECE1	16.4704	16.7253	16.5801	16.9341	17.0666	17.1627				0.462546	0.146894	0.778197	16.8109	3.30027	0.00886459	0.993066	-3.59237	0	0
P98160	Basement membrane-specific heparan sulfate proteoglycan core protein	HSPG2	23.1931	22.7953	22.6252	22.9832	22.9115	23.6969				0.325999	-0.595144	1.24714	22.9772	0.797062	0.445351	0.993066	-4.71855	0	0
Q9P258	Protein RCC2	RCC2	18.1901	18.4642	19.1786	18.1171	18.173	18.3851				-0.385887	-0.910146	0.138371	18.4057	-1.65775	0.130764	0.993066	-4.35661	0	0
A0A024RAC6	Transcription elongation factor B polypeptide 3	TCEB3	15.3468	15.6902	15.7998	15.3681	15.3737	15.566				-0.176291	-0.576758	0.224176	15.5255	-0.991439	0.346646	0.993066	-4.6507	0	0
Q9UKD2	mRNA turnover protein 4 homolog	MRTO4	16.4862	16.393	17.0115	16.3226	16.398	16.4935				-0.22549	-0.636729	0.18575	16.486	-1.23491	0.247251	0.993066	-4.55204	0	0
A0A024RAI5	Myc box-dependent-interacting protein 1	BIN1	19.5701	19.6156	19.7717	19.5919	19.6366	19.4122				-0.105598	-0.41769	0.206494	19.6374	-0.762038	0.464985	0.993066	-4.72956	0	0
O60243	Heparan-sulfate 6-O-sulfotransferase 1	HS6ST1	16.2516	16.4627	15.603	15.952	15.8954	16.2784				-0.0638631	-0.669749	0.542023	16.07	-0.23739	0.817518	0.993066	-4.8405	0	0
P11234	Ras-related protein Ral-B	RALB	13.8077	14.5599	14.4848	14.2134	14.5012	14.55				0.137396	-0.320149	0.59494	14.477	0.676305	0.515366	0.993066	-4.75478	0	0
P61158	Actin-related protein 3	ACTR3	21.6974	21.634	21.7417	21.7986	21.7656	21.6844				0.0584828	-0.280829	0.397794	21.8014	0.38818	0.706648	0.993066	-4.81981	0	0
Q92552	28S ribosomal protein S27, mitochondrial	MRPS27	16.2315	16.2051	15.0384	16.3391	16.245	15.6621				0.257102	-0.554495	1.0687	15.9019	0.713458	0.493134	0.993066	-4.74416	0	0
Q9Y5P4	Collagen type IV alpha-3-binding protein	COL4A3BP	11.7325	11.549	10.4224	11.1964	11.2712	11.6165				0.126723	-0.568223	0.821669	11.4561	0.410683	0.690637	0.993066	-4.8159	0	0
P07686	Beta-hexosaminidase subunit beta	HEXB	23.393	23.1302	22.5551	23.1535	22.9095	22.6578				-0.119161	-0.617794	0.379471	23.0493	-0.538218	0.603109	0.993066	-4.78993	0	0
Q13576	Ras GTPase-activating-like protein IQGAP2	IQGAP2	17.3309	16.8958	17.5095	17.4167	17.5511	17.169				0.133499	-0.279826	0.546825	17.3186	0.727429	0.484931	0.993066	-4.74004	0	0
P15848	Arylsulfatase B	ARSB	18.1772	18.2666	17.9616	18.082	18.115	17.625				-0.1945	-0.64959	0.260591	18.0528	-0.962553	0.360209	0.993066	-4.66146	0	0
P17540	Creatine kinase S-type, mitochondrial	CKMT2	15.8768	16.4019	16.0265	15.5577	15.5196	16.8164				-0.137188	-0.980156	0.705779	16.4365	-0.36653	0.722197	0.993066	-4.82337	0	0
Q13426	DNA repair protein XRCC4	XRCC4	16.1255	16.3548	16.7879	16.1808	16.3827	16.2241				-0.160239	-0.551417	0.230939	16.3052	-0.922565	0.379621	0.993066	-4.67599	0	0
P20936	Ras GTPase-activating protein 1	RASA1	14.9438	15.1583	14.9456	14.869	15.2536	15.2988				0.124564	-0.24997	0.499098	15.0252	0.74904	0.472413	0.993066	-4.73354	0	0
Q92973	Transportin-1	TNPO1	20.8352	20.7485	20.4326	20.92	20.8863	20.7541				0.181353	-0.214276	0.576983	20.7568	1.03238	0.328077	0.993066	-4.63508	0	0
P35754	Glutaredoxin-1	GLRX	19.4664	19.8386	19.9087	19.4784	19.5448	19.7928				-0.132578	-0.52338	0.258224	19.5989	-0.764042	0.463847	0.993066	-4.72894	0	0
P46821	Microtubule-associated protein 1B	MAP1B	23.5935	23.6339	24.4833	23.7033	23.6637	24.0144				-0.109763	-0.65785	0.438323	23.8447	-0.451037	0.66233	0.993066	-4.80839	0	0
P16989	Y-box-binding protein 3	YBX3	15.5498	15.1669	16.9258	15.2966	15.483	15.9785				-0.294793	-1.2626	0.67301	15.7001	-0.686015	0.509498	0.993066	-4.75205	0	0
P00374	Dihydrofolate reductase	DHFR	19.8512	19.6239	19.6373	19.9191	19.8999	19.5256				0.0774141	-0.275102	0.42993	19.7915	0.494589	0.632401	0.993066	-4.79954	0	0
P13611	Versican core protein	VCAN	23.3534	23.3564	22.784	23.0558	23.1539	23.5317				0.0825113	-0.541156	0.706178	23.3316	0.297964	0.772302	0.993066	-4.83335	0	0
Q9NRV9	Heme-binding protein 1	HEBP1	19.1989	19.4553	19.7481	19.4625	19.4457	19.836				0.113969	-0.297393	0.525331	19.5494	0.623974	0.547692	0.993066	-4.76892	0	0
P54687	Branched-chain-amino-acid aminotransferase, cytosolic	BCAT1	19.6646	20.0633	19.5933	20.021	20.1609	19.6668				0.175834	-0.250476	0.602145	19.8664	0.928926	0.376484	0.993066	-4.6737	0	0
P46063	ATP-dependent DNA helicase Q1	RECQL	16.9782	17.1021	16.8285	17.0872	17.0969	17.0291				0.101426	-0.346518	0.549369	17.0612	0.50995	0.622007	0.993066	-4.79624	0	0
Q7Z6B0	Coiled-coil domain-containing protein 91	CCDC91	15.5056	15.5265	16.1357	15.8058	15.3569	16.0374				0.01076	-0.49699	0.51851	15.6822	0.0477274	0.962946	0.994521	-4.85251	0	0
Q9Y2W2	WW domain-binding protein 11	WBP11	19.0935	19.2565	19.0822	19.0365	19.1032	18.9819				-0.103533	-0.373192	0.166127	19.1437	-0.8647	0.409024	0.993066	-4.6962	0	0
P08493	Matrix Gla protein	MGP	16.9407	16.8113	16.0179	15.7862	16.3463	16.1682				-0.489726	-1.56029	0.580835	16.2215	-1.03026	0.329022	0.993066	-4.6359	0	0
P05783	Keratin, type I cytoskeletal 18	KRT18	22.2365	22.188	22.1266	22.3058	22.3848	21.9767				0.0387461	-0.404997	0.48249	22.2755	0.196652	0.848344	0.993066	-4.84441	0	0
P09651	Heterogeneous nuclear ribonucleoprotein A1	HNRNPA1	20.9438	21.1913	21.5299	21.2092	21.1132	21.357				0.00482334	-0.477374	0.48702	21.2125	0.0225282	0.982504	0.994607	-4.8529	0	0
P08648	Integrin alpha-5	ITGA5	17.633	17.5557	17.6389	17.737	17.7952	18.0737				0.259453	-0.393062	0.911967	17.7398	0.895513	0.393174	0.993066	-4.68556	0	0
P61020	Ras-related protein Rab-5B	RAB5B	17.2914	17.3705	17.7465	17.7895	17.7681	17.6901				0.279797	-0.059144	0.618739	17.6721	1.85918	0.0949802	0.993066	-4.25781	0	0
P62854	40S ribosomal protein S26	RPS26	18.5263	18.0014	20.2154	18.8383	18.7794	19.092				-0.0111354	-1.05206	1.02979	18.8353	-0.024093	0.981289	0.994607	-4.85288	0	0
Q9BSJ8	Extended synaptotagmin-1	ESYT1	20.4886	20.6054	20.2588	20.5707	20.4581	20.6052				0.0937022	-0.202343	0.389747	20.5281	0.712845	0.493495	0.993066	-4.74434	0	0
Q8TAQ2	SWI/SNF complex subunit SMARCC2	SMARCC2	19.1208	19.1256	19.2374	19.246	19.2273	18.9175				-0.0309966	-0.384982	0.322988	19.1585	-0.197212	0.847919	0.993066	-4.84436	0	0
P14649	Myosin light chain 6B	MYL6B	14.2026	14.8715	14.4657	14.4009	14.6382	14.5041				0.00110464	-0.44063	0.442839	14.5445	0.00563202	0.995626	0.998554	-4.85301	0	0
Q15185	Prostaglandin E synthase 3	PTGES3	19.6275	19.7077	19.4179	19.5493	19.5841	19.6452				0.00849066	-0.30526	0.322241	19.5522	0.0609481	0.952695	0.993066	-4.85219	0	0
E9PAV3	Nascent polypeptide-associated complex subunit alpha, muscle-specific form	NACA	21.5949	21.7759	22.0268	21.4932	21.8647	21.7294				-0.103453	-0.452285	0.245378	21.7654	-0.667931	0.52046	0.993066	-4.75711	0	0
P61923	Coatomer subunit zeta-1	COPZ1	20.1824	20.6044	20.3223	20.474	20.8821	20.3071				0.184756	-0.210693	0.580205	20.4568	1.05223	0.319349	0.993066	-4.62735	0	0
O75390	Citrate synthase, mitochondrial	CS	21.699	21.7358	22.1245	21.7206	21.5441	21.627				-0.22256	-0.587691	0.142572	21.7311	-1.37278	0.202117	0.993066	-4.49095	0	0
Q9UQ80	Proliferation-associated protein 2G4	PA2G4	21.9057	22.0002	21.9764	22.2131	22.1931	22.1089				0.210958	-0.102338	0.524255	22.0702	1.51651	0.162727	0.993066	-4.42429	0	0
P61224	Ras-related protein Rap-1b	RAP1B	20.7024	20.5162	20.196	20.6312	20.6947	20.3723				0.0945532	-0.275897	0.465003	20.5657	0.574844	0.57908	0.993066	-4.78129	0	0
P34897	Serine hydroxymethyltransferase, mitochondrial	SHMT2	20.8659	20.853	21.9193	21.0585	20.8922	20.9517				-0.245296	-0.894564	0.403971	21.0316	-0.850884	0.416273	0.993066	-4.70088	0	0
F8VYH9	Cyclin-dependent kinase 4	CDK4	15.0629	15.2277	14.9791	14.9199	14.7364	15.019				-0.198129	-0.499131	0.102873	14.9762	-1.48245	0.171399	0.993066	-4.44031	0	0
P55209	Nucleosome assembly protein 1-like 1	NAP1L1	21.6039	21.5945	22.0578	21.8316	22.0217	21.907				0.168022	-0.218088	0.554133	21.8388	0.980075	0.351936	0.993066	-4.65496	0	0
Q9Y2U8	Inner nuclear membrane protein Man1	LEMD3	15.7058	15.7582	16.2183	15.6239	15.572	15.7933				-0.231046	-0.621429	0.159338	15.7746	-1.33294	0.214386	0.993066	-4.50893	0	0
P15586	N-acetylglucosamine-6-sulfatase	GNS	21.3435	21.1705	21.1094	20.9058	20.9241	20.0008				-0.597559	-1.19454	-0.000574835	20.9265	-2.25435	0.0498212	0.993066	-4.06245	0	0
Q96G61	Diphosphoinositol polyphosphate phosphohydrolase 3-beta	NUDT11	13.3596	12.492	13.3619	13.3357	13.1899	13.5898				0.30063	-0.263276	0.864536	13.2706	1.20069	0.259657	0.993066	-4.56668	0	0
P42167	Lamina-associated polypeptide 2, isoforms beta/gamma	TMPO	18.6392	18.7661	18.6885	18.5042	18.5165	18.6126				-0.153516	-0.455539	0.148506	18.6316	-1.14477	0.281003	0.993066	-4.5901	0	0
P21579	Synaptotagmin-1	SYT1	16.6921	16.5993	16.5838	16.5181	16.5716	17.2537				0.156049	-0.495172	0.807271	16.5576	0.53968	0.60214	0.993066	-4.78959	0	0
P25208	Nuclear transcription factor Y subunit beta	NFYB	15.0195	14.915	15.2339	14.7228	14.9101	14.7298				-0.268611	-0.578843	0.0416203	14.904	-1.95003	0.0820275	0.993066	-4.21281	0	0
Q07065	Cytoskeleton-associated protein 4	CKAP4	15.0641	15.293	14.6809	15.3058	15.1864	15.7824				0.412209	-0.331248	1.15566	15.2128	1.24872	0.242384	0.993066	-4.54607	0	0
Q13610	Periodic tryptophan protein 1 homolog	PWP1	14.1502	14.4708	14.5359	14.2933	14.7271	13.8922				-0.0814517	-0.578426	0.415522	14.3633	-0.369122	0.720328	0.993066	-4.82295	0	0
Q9H1K1	Iron-sulfur cluster assembly enzyme ISCU, mitochondrial	ISCU	17.7585	17.6522	17.8327	17.5219	17.594	17.603				-0.174788	-0.444273	0.0946967	17.6068	-1.46077	0.17713	0.993066	-4.45045	0	0
Q9ULV4	Coronin-1C	CORO1C	21.5743	21.5253	22.1519	21.5794	21.5019	21.6981				-0.157374	-0.574529	0.259781	21.581	-0.849646	0.416927	0.993066	-4.70129	0	0
Q9NZD2	Glycolipid transfer protein	GLTP	18.3008	18.5742	18.4847	18.5372	18.5804	18.7582				0.172001	-0.150858	0.494861	18.5621	1.19984	0.259971	0.993066	-4.56704	0	0
Q9H3F6	BTB/POZ domain-containing adapter for CUL3-mediated RhoA degradation protein 3	KCTD10	12.6409	13.697	12.9421	13.0773	13.5218	12.5847				-0.0320636	-0.812293	0.748166	13.0512	-0.0925536	0.928228	0.993066	-4.8511	0	0
Q02878	60S ribosomal protein L6	RPL6	19.6073	19.3717	19.7619	19.6124	19.5285	19.2154				-0.128184	-0.504535	0.248166	19.5416	-0.767088	0.46212	0.993066	-4.728	0	0
Q16881	Thioredoxin reductase 1, cytoplasmic	TXNRD1	22.8207	23.0967	23.111	22.9885	23.1239	22.7947				-0.0404312	-0.385765	0.304903	23.0157	-0.263682	0.797793	0.993066	-4.83759	0	0
A0A024RBL0	Carbohydrate sulfotransferase 11	CHST11	17.978	18.2034	17.3163	17.9665	17.7505	18.2192				0.146171	-0.459291	0.751633	17.8224	0.543723	0.599464	0.993066	-4.78866	0	0
Q96GA7	Serine dehydratase-like	SDSL	17.0559	17.0967	16.9628	17.1264	16.9117	16.6665				-0.136974	-0.504047	0.2301	17.0147	-0.840404	0.42183	0.993066	-4.70439	0	0
P30622	CAP-Gly domain-containing linker protein 1	CLIP1	19.0922	18.9972	19.7624	19.1357	19.0368	19.1434				-0.178669	-0.613956	0.256618	19.1744	-0.924436	0.378697	0.993066	-4.67532	0	0
O43583	Density-regulated protein	DENR	20.3351	20.425	20.7072	20.2618	20.3151	20.3867				-0.167922	-0.471076	0.135232	20.3696	-1.24752	0.242803	0.993066	-4.54659	0	0
O75146	Huntingtin-interacting protein 1-related protein	HIP1R	14.8252	14.5255	14.7256	14.5784	14.7363	14.8858				0.0413905	-0.270387	0.353168	14.6926	0.298992	0.771541	0.993066	-4.83321	0	0
Q92616	Translational activator GCN1	GCN1L1	17.2095	16.7437	16.5425	17.2295	17.0667	16.728				0.176164	-0.282702	0.63503	16.9024	0.86464	0.409055	0.993066	-4.69622	0	0
P05388	60S acidic ribosomal protein P0	RPLP0	22.7498	22.9353	23.0531	22.9119	23.0932	22.423				-0.103381	-0.581936	0.375173	22.8845	-0.486535	0.637885	0.993066	-4.80123	0	0
Q9Y606	tRNA pseudouridine synthase A, mitochondrial	PUS1	14.1386	14.1617	13.4019	13.7361	14.1423	13.2942				-0.17653	-0.824229	0.47117	13.8319	-0.613829	0.554092	0.993066	-4.77155	0	0
Q9NR28	Diablo homolog, mitochondrial	DIABLO	16.2949	16.5996	17.0234	16.2853	16.431	16.2705				-0.310384	-0.770735	0.149967	16.427	-1.5185	0.162232	0.993066	-4.42335	0	0
Q9H9H4	Vacuolar protein sorting-associated protein 37B	VPS37B	13.2513	12.9336	13.5449	13.3141	13.5828	13.2024				0.123183	-0.278411	0.524777	13.4165	0.690822	0.506607	0.993066	-4.75069	0	0
P51151	Ras-related protein Rab-9A	RAB9A	16.6533	16.6992	16.1426	16.9834	16.8738	16.5798				0.313957	-0.0874059	0.71532	16.7316	1.76172	0.110985	0.993066	-4.30585	0	0
O00625	Pirin	PIR	17.8003	18.3532	18.1723	18.0154	18.1835	17.8836				-0.0810797	-0.456395	0.294236	18.0829	-0.48654	0.637881	0.993066	-4.80123	0	0
P56377	AP-1 complex subunit sigma-2	AP1S2	17.5877	17.2246	17.4782	17.6424	17.0237	17.4027				-0.0739254	-0.475283	0.327432	17.4302	-0.414826	0.687706	0.993066	-4.81516	0	0
Q9NRF8	CTP synthase 2	CTPS2	12.815	13.1812	12.4078	13.4154	12.9761	13.0073				0.331571	-0.131192	0.794333	13.0306	1.61369	0.140071	0.993066	-4.37791	0	0
Q13496	Myotubularin	MTM1	15.6878	15.7683	16.4715	15.6986	15.7225	16.0111				-0.165112	-0.633253	0.303029	15.8592	-0.794339	0.446858	0.993066	-4.71942	0	0
Q8TCZ2	CD99 antigen-like protein 2	CD99L2	16.4314	16.7314	15.9571	16.7805	16.49	16.53				0.226831	-0.259075	0.712737	16.4342	1.05136	0.319728	0.993066	-4.62769	0	0
P19022	Cadherin-2	CDH2	23.0566	22.8506	22.4185	22.6578	22.6809	22.9393				-0.0158405	-0.660788	0.629107	22.7643	-0.0553155	0.957061	0.993066	-4.85233	0	0
Q08431	Lactadherin	MFGE8	21.9034	21.5891	21.3839	21.5407	21.4546	22.071				0.0633378	-0.575095	0.701771	21.6466	0.223435	0.828044	0.993066	-4.84192	0	0
P46940	Ras GTPase-activating-like protein IQGAP1	IQGAP1	23.5219	23.4353	23.8136	23.6911	23.7416	23.6052				0.0890348	-0.266332	0.444401	23.627	0.564269	0.585964	0.993066	-4.78384	0	0
P09958	Furin	FURIN	17.117	17.0917	16.1257	17.2417	17.2928	17.2933				0.497825	-0.0920633	1.08771	16.9471	1.90069	0.0888414	0.993066	-4.23726	0	0
P47895	Aldehyde dehydrogenase family 1 member A3	ALDH1A3	21.229	21.2905	21.5282	21.524	21.485	21.3533				0.10483	-0.187243	0.396904	21.4331	0.808347	0.439144	0.993066	-4.71492	0	0
P05387	60S acidic ribosomal protein P2	RPLP2	23.3018	23.4358	23.4896	23.2925	23.508	22.7708				-0.218633	-0.729749	0.292484	23.3081	-0.963382	0.359815	0.993066	-4.66116	0	0
P48509	CD151 antigen	CD151	19.0279	18.9276	18.6476	18.7375	18.2678	19.0051				-0.197568	-0.77368	0.378544	18.71	-0.772349	0.459147	0.993066	-4.72636	0	0
P60033	CD81 antigen	CD81	20.3168	20.5582	19.6014	20.1492	19.6748	20.4066				-0.0819251	-0.795044	0.631194	20.1124	-0.258737	0.801492	0.993066	-4.83816	0	0
P49589	Cysteine--tRNA ligase, cytoplasmic	CARS	20.8832	20.9238	21.6814	20.97	20.9488	20.962				-0.202522	-0.662472	0.257428	21.083	-0.991663	0.346542	0.993066	-4.65062	0	0
Q08345	Epithelial discoidin domain-containing receptor 1	DDR1	19.7945	19.8506	19.3914	19.6413	19.5424	19.8538				0.000343699	-0.407224	0.407911	19.7044	0.00189925	0.998525	0.998848	-4.85301	0	0
Q16778	Histone H2B type 2-E	HIST2H2BE	19.2011	18.984	20.6073	19.8573	19.9387	19.3479				0.117181	-0.907225	1.14159	19.8315	0.257625	0.802325	0.993066	-4.83828	0	0
Q6NYC8	Phostensin	PPP1R18	19.0121	19.1354	19.1973	18.9999	18.99	19.0013				-0.117891	-0.392027	0.156245	19.0774	-0.968542	0.357365	0.993066	-4.65925	0	0
B2R4S9	Histone H2B	HIST1H2BI	22.7596	23.0818	24.2637	22.8961	23.2054	22.5229				-0.493546	-1.34801	0.360919	23.0821	-1.30088	0.224707	0.993066	-4.52321	0	0
A0A024RCM3	Spliceosome RNA helicase DDX39B	hCG_2005638	21.7685	21.942	22.1268	21.8334	21.9157	21.8543				-0.077996	-0.415179	0.259187	21.9082	-0.520966	0.614606	0.993066	-4.79381	0	0
P26640	Valine--tRNA ligase	VARS	18.1499	18.008	17.754	18.1814	18.3	18.0536				0.207718	-0.226594	0.642031	18.1247	1.07715	0.308647	0.993066	-4.61751	0	0
P36915	Guanine nucleotide-binding protein-like 1	GNL1	15.9131	15.6089	15.3894	16.0605	15.8852	15.647				0.227081	-0.18381	0.637972	15.6942	1.24468	0.2438	0.993066	-4.54782	0	0
P46379	Large proline-rich protein BAG6	BAG6	16.9526	16.9663	16.6585	17.2743	17.0147	16.7456				0.152414	-0.246324	0.551151	16.9403	0.860874	0.411022	0.993066	-4.6975	0	0
O15211	Ral guanine nucleotide dissociation stimulator-like 2	RGL2	13.4901	13.5142	14.0137	13.6855	13.5815	13.7134				-0.0125466	-0.436073	0.41098	13.7667	-0.0667186	0.948223	0.993066	-4.85202	0	0
O15533	Tapasin	TAPBP	12.4674	11.8872	10.4083	11.7947	11.7257	12.048				0.268527	-0.788585	1.32564	11.7204	0.572099	0.580863	0.993066	-4.78196	0	0
Q9Y3C6	Peptidyl-prolyl cis-trans isomerase-like 1	PPIL1	14.114	14.5464	14.4544	14.4182	14.4565	14.5551				0.105005	-0.290778	0.500788	14.4738	0.597527	0.564466	0.993066	-4.77569	0	0
Q9BT09	Protein canopy homolog 3	CNPY3	18.098	17.9884	17.94	17.8323	17.8708	17.4598				-0.287841	-0.760827	0.185146	17.8653	-1.37059	0.202777	0.993066	-4.49195	0	0
Q14738	Serine/threonine-protein phosphatase 2A 56 kDa regulatory subunit delta isoform	PPP2R5D	18.4261	18.5667	18.2033	18.5531	18.4759	18.549				0.12728	-0.166731	0.42129	18.5111	0.974989	0.354323	0.993066	-4.65686	0	0
Q16539	Mitogen-activated protein kinase 14	MAPK14	17.4221	17.5921	16.8824	17.5741	17.3955	17.1728				0.0819522	-0.443139	0.607043	17.3692	0.351503	0.733069	0.993066	-4.82572	0	0
P23511	Nuclear transcription factor Y subunit alpha	NFYA	14.4931	14.663	15.1697	14.6402	14.5009	14.5296				-0.218375	-0.638425	0.201676	14.7077	-1.17086	0.270876	0.993066	-4.57926	0	0
P08238	Heat shock protein HSP 90-beta	HSP90AB1	23.3432	23.4367	23.6655	23.4706	23.5708	23.2802				-0.0412547	-0.391698	0.309189	23.4863	-0.26513	0.796712	0.993066	-4.83742	0	0
P22033	Methylmalonyl-CoA mutase, mitochondrial	MUT	20.801	20.8746	21.2509	20.8943	20.7797	20.647				-0.201843	-0.61912	0.215433	20.8302	-1.08941	0.303482	0.993066	-4.61262	0	0
A8K6V7	Ras GTPase-activating protein-binding protein 2	G3BP2	18.4199	18.6749	19.0668	18.6601	18.6194	18.3068				-0.191771	-0.621159	0.237618	18.6194	-1.00585	0.34002	0.993066	-4.64525	0	0
Q12771		HNRPD	13.822	13.1682	14.6273	13.7329	13.7386	14.0222				-0.0412808	-0.789575	0.707014	13.8039	-0.124245	0.903774	0.993066	-4.84957	0	0
O14979	Heterogeneous nuclear ribonucleoprotein D-like	HNRNPDL	20.1112	20.3206	20.3456	20.1626	20.1594	20.1493				-0.102031	-0.41811	0.214047	20.1847	-0.727012	0.485174	0.993066	-4.74016	0	0
P10451	Osteopontin	SPP1	23.8159	24.037	23.1796	23.8625	24.0828	24.4754				0.462695	-0.582657	1.50805	23.7332	0.996863	0.344141	0.993066	-4.64866	0	0
A0A024RDE6		SPP1	17.6378	18.357	17.6222	17.9557	17.9014	18.6845				0.308234	-1.11126	1.72772	17.8063	0.489047	0.636172	0.993066	-4.8007	0	0
Q96HC4	PDZ and LIM domain protein 5	PDLIM5	20.5918	20.6106	21.3537	20.5617	20.6202	20.6323				-0.247328	-0.716924	0.222268	20.6663	-1.18618	0.265064	0.993066	-4.57282	0	0
A0A024RDF4	Heterogeneous nuclear ribonucleoprotein D0	HNRPD	22.2666	22.2091	22.9951	22.3151	22.2643	22.5336				-0.119217	-0.589983	0.351549	22.375	-0.570344	0.582004	0.993066	-4.78238	0	0
Q14108	Lysosome membrane protein 2	SCARB2	17.8706	17.6926	17.512	18.0782	17.7984	17.4761				0.0925398	-0.330296	0.515375	17.7993	0.492902	0.633548	0.993066	-4.79989	0	0
P61077	Ubiquitin-conjugating enzyme E2 D3	UBE2D3	19.1411	19.2545	19.264	19.1689	19.325	19.1122				-0.0178174	-0.297297	0.261663	19.2087	-0.143581	0.888905	0.993066	-4.84842	0	0
Q4G0J3	La-related protein 7	LARP7	15.6168	16.1061	16.4608	15.8058	15.8301	16.0456				-0.167418	-0.617639	0.282804	15.9774	-0.837488	0.423386	0.993066	-4.70536	0	0
P40227	T-complex protein 1 subunit zeta	CCT6A	21.2972	21.2766	21.8448	21.3673	21.522	21.314				-0.071732	-0.488139	0.344675	21.3952	-0.38797	0.706798	0.993066	-4.81984	0	0
P78330	Phosphoserine phosphatase	PSPH	15.1968	15.6344	16.1732	15.2287	15.3618	15.5526				-0.287111	-0.790253	0.21603	15.5171	-1.28518	0.229912	0.993066	-4.53014	0	0
P04424	Argininosuccinate lyase	ASL	19.4542	19.5888	19.6029	19.4577	19.6457	19.499				-0.0144923	-0.297937	0.268953	19.5642	-0.115152	0.91078	0.993066	-4.85006	0	0
Q92598	Heat shock protein 105 kDa	HSPH1	22.3	22.3793	23.4934	22.3867	22.5897	22.3273				-0.289686	-0.92677	0.347399	22.5067	-1.02408	0.331781	0.993066	-4.63828	0	0
P09429	High mobility group protein B1	HMGB1	22.015	22.2896	22.7918	22.0942	22.1328	22.3795				-0.163269	-0.623304	0.296766	22.2997	-0.799312	0.444109	0.993066	-4.71783	0	0
Q15063	Periostin	POSTN	27.884	27.9806	27.3842	27.6845	28.0474	28.4536				0.312245	-0.7356	1.36009	27.6684	0.671122	0.518516	0.993066	-4.75623	0	0
Q9H9S4	Calcium-binding protein 39-like	CAB39L	11.7246	12.6329	12.7884	12.5253	13.1269	12.6292				0.378526	-0.343285	1.10034	12.5277	1.18107	0.266992	0.993066	-4.57497	0	0
A0A024RDT5		POSTN	22.7075	22.7623	22.6153	22.701	22.9636	23.5108				0.363462	-0.643193	1.37012	22.6901	0.81317	0.436509	0.993066	-4.71336	0	0
Q9Y3M8	StAR-related lipid transfer protein 13	STARD13	18.0209	17.6446	17.4359	17.5086	17.4297	17.7811				-0.127342	-1.14842	0.893735	17.4631	-0.280877	0.784974	0.993066	-4.83552	0	0
O00505	Importin subunit alpha-4	KPNA3	19.886	20.1384	20.3756	19.9614	20.1516	19.9514				-0.111885	-0.473215	0.249446	20.0412	-0.69738	0.502681	0.993066	-4.74881	0	0
Q8N0X7	Spartin	SPG20	17.3884	17.3149	17.5761	17.3497	17.4135	17.4804				-0.011928	-0.369515	0.345659	17.3549	-0.0751257	0.941711	0.993066	-4.85176	0	0
O95965	Integrin beta-like protein 1	ITGBL1	18.4288	18.6077	18.6012	18.1505	18.3121	18.8363				-0.112918	-0.581773	0.355937	18.3202	-0.542409	0.600333	0.993066	-4.78896	0	0
P08572	Collagen alpha-2(IV) chain	COL4A2	17.0709	16.6063	17.0631	16.8398	16.5578	17.4948				0.0506708	-0.920368	1.02171	16.758	0.117523	0.908953	0.993066	-4.84993	0	0
O00410	Importin-5	IPO5	22.1664	22.4488	22.5095	22.382	22.5645	22.5824				0.134735	-0.171061	0.440532	22.4256	0.992322	0.346237	0.993066	-4.65037	0	0
P11279	Lysosome-associated membrane glycoprotein 1	LAMP1	18.7271	18.5262	18.4735	18.8517	18.4736	18.2257				-0.0586483	-0.463343	0.346046	18.6349	-0.326386	0.751381	0.993066	-4.82945	0	0
Q49AR2	UPF0489 protein C5orf22	C5orf22	15.0128	15.7813	16.1226	15.694	15.6511	15.72				0.0494348	-0.494528	0.593397	15.6963	0.204676	0.842249	0.993066	-4.8437	0	0
Q96GK7	Fumarylacetoacetate hydrolase domain-containing protein 2A	FAHD2A	19.2938	19.4982	19.6683	19.3718	19.3435	19.4268				-0.106042	-0.409206	0.197123	19.4215	-0.787774	0.450503	0.993066	-4.72151	0	0
A0A140T9U8		HLA-C	20.298	20.2926	19.4711	20.3822	20.0608	20.0261				0.135805	-0.37823	0.64984	20.198	0.595012	0.566076	0.993066	-4.77632	0	0
P04062	Glucosylceramidase	GBA	20.907	20.6933	20.6093	20.83	20.7987	21.2636				0.227571	-0.134988	0.59013	20.8546	1.41365	0.190157	0.993066	-4.47227	0	0
P36969	Phospholipid hydroperoxide glutathione peroxidase, mitochondrial	GPX4	19.705	19.9722	22.6751	19.4103	19.8008	23.4607				0.106532	-3.70304	3.9161	20.5811	0.0665457	0.948861	0.993066	-4.85199	0	0
Q9UI10	Translation initiation factor eIF-2B subunit delta	EIF2B4	14.8706	14.4867	14.723	15.1051	14.7469	14.2943				0.0220449	-0.447629	0.491719	14.7507	0.10571	0.918065	0.993066	-4.85052	0	0
Q12913	Receptor-type tyrosine-protein phosphatase eta	PTPRJ	19.8539	19.5322	18.6997	19.4402	19.4667	19.242				0.0210166	-0.615346	0.657379	19.3512	0.074381	0.942288	0.993066	-4.85178	0	0
Q9Y6N7	Roundabout homolog 1	ROBO1	19.3522	19.1678	18.6412	19.4142	19.1561	19.4092				0.272779	-0.164068	0.709625	19.2923	1.40632	0.192257	0.993066	-4.47564	0	0
Q92945	Far upstream element-binding protein 2	KHSRP	20.7438	20.5158	20.9772	20.7875	20.7122	20.6403				-0.0322587	-0.395598	0.33108	20.7119	-0.199958	0.845832	0.993066	-4.84412	0	0
Q9NRW7	Vacuolar protein sorting-associated protein 45	VPS45	15.2991	15.0115	15.2228	15.3846	15.1226	15.2025				0.0587718	-0.243429	0.360973	15.2479	0.438003	0.671414	0.993066	-4.81089	0	0
Q8WYA6	Beta-catenin-like protein 1	CTNNBL1	15.7968	15.9713	15.7702	15.9849	16.0851	15.3808				-0.0291206	-0.522749	0.464508	15.8402	-0.132863	0.897142	0.993066	-4.84908	0	0
P07203	Glutathione peroxidase 1	GPX1	17.6345	17.8036	18.9728	17.6962	17.7496	17.9902				-0.324949	-1.02101	0.37111	17.8482	-1.05141	0.319707	0.993066	-4.62767	0	0
Q9P2K5	Myelin expression factor 2	MYEF2	15.9659	15.8733	15.6332	15.7572	15.7383	15.8948				-0.0273834	-0.323661	0.268894	15.8557	-0.208158	0.839608	0.993066	-4.84338	0	0
O60841	Eukaryotic translation initiation factor 5B	EIF5B	19.2718	19.5306	19.8523	19.2639	19.3077	19.3592				-0.241295	-0.605075	0.122485	19.4145	-1.49387	0.168448	0.993066	-4.43496	0	0
Q9NXU5	ADP-ribosylation factor-like protein 15	ARL15	13.0782	12.7468	13.0054	12.7172	12.7834	13.0355				-0.0981372	-0.58225	0.385976	12.9172	-0.456552	0.658503	0.993066	-4.80731	0	0
Q01082	Spectrin beta chain, non-erythrocytic 1	SPTBN1	24.1248	24.3258	24.3975	24.2431	24.252	24.2022				-0.0502507	-0.332287	0.231785	24.2951	-0.401274	0.697312	0.993066	-4.81756	0	0
Q99417	C-Myc-binding protein	MYCBP	15.2298	15.8713	15.8394	15.5807	15.9166	15.5234				0.0267531	-0.432688	0.486194	15.6696	0.131144	0.898464	0.993066	-4.84918	0	0
O95684	FGFR1 oncogene partner	FGFR1OP	14.4996	14.9631	15.3595	14.4359	14.4437	14.6374				-0.435071	-0.904331	0.0341886	14.6594	-2.0881	0.0654989	0.993066	-4.14437	0	0
Q9ULU4	Protein kinase C-binding protein 1	ZMYND8	15.9229	15.8355	16.0442	15.8554	15.835	15.9278				-0.0614859	-0.440099	0.317127	15.8884	-0.365749	0.722761	0.993066	-4.82349	0	0
Q04206	Transcription factor p65	RELA	14.6587	14.7737	14.4327	14.7121	14.933	14.6924				0.157465	-0.270598	0.585528	14.8027	0.828476	0.428217	0.993066	-4.70834	0	0
Q14517	Protocadherin Fat 1	FAT1	21.548	21.155	20.5568	21.2177	20.9882	21.2378				0.0613072	-0.620613	0.743227	21.135	0.20248	0.843916	0.993066	-4.84389	0	0
Q00610	Clathrin heavy chain 1	CLTC	23.5096	23.5767	23.8748	23.6812	23.5901	23.682				-0.0025812	-0.335793	0.330631	23.6713	-0.0174464	0.98645	0.995146	-4.85295	0	0
O00746	Nucleoside diphosphate kinase, mitochondrial	NME4	11.8076	12.0387	10.4868	11.1891	12.1445	10.6406				-0.119647	-1.15936	0.920062	11.3879	-0.259175	0.801164	0.993066	-4.83811	0	0
P19388	DNA-directed RNA polymerases I, II, and III subunit RPABC1	POLR2E	16.3995	16.4931	16.1412	16.8999	16.8626	16.5036				0.410777	0.0230044	0.798549	16.5897	2.38579	0.0400776	0.993066	-3.99851	0	0
Q99460	26S proteasome non-ATPase regulatory subunit 1	PSMD1	21.03	21.0376	20.5264	21.2246	21.2959	20.8037				0.243393	-0.202688	0.689475	21.0274	1.22885	0.249412	0.993066	-4.55465	0	0
O43617	Trafficking protein particle complex subunit 3	TRAPPC3	17.2879	17.4798	17.2603	17.4584	17.4653	17.4429				0.112854	-0.208673	0.43438	17.4002	0.790502	0.448986	0.993066	-4.72064	0	0
Q9P2T1	GMP reductase 2	GMPR2	16.8234	16.9328	16.9709	16.806	16.905	16.8018				-0.071465	-0.375828	0.232898	16.8472	-0.528817	0.60936	0.993066	-4.79206	0	0
Q96T37	Putative RNA-binding protein 15	RBM15	11.3892	11.2681	11.5049	11.395	11.3525	10.8343				-0.193483	-0.834285	0.447319	11.4547	-0.68002	0.513116	0.993066	-4.75374	0	0
Q92979	Ribosomal RNA small subunit methyltransferase NEP1	EMG1	13.4591	13.9079	13.5986	14.2792	13.8216	13.2717				0.135685	-0.573069	0.844439	13.7601	0.431161	0.676205	0.993066	-4.81217	0	0
P21912	Succinate dehydrogenase [ubiquinone] iron-sulfur subunit, mitochondrial	SDHB	13.8318	14.0904	14.2157	14.469	14.4073	13.7027				0.147031	-0.371998	0.66606	14.2613	0.638	0.538914	0.993066	-4.76523	0	0
Q9BXK5	Bcl-2-like protein 13	BCL2L13	15.1907	15.9011	16.0207	15.406	15.706	15.8675				-0.0443613	-0.596125	0.507403	15.6842	-0.181073	0.860208	0.993066	-4.84572	0	0
Q06787	Fragile X mental retardation protein 1	FMR1	13.2142	13.4098	13.2052	13.5105	13.4958	13.1474				0.108192	-0.318586	0.53497	13.3115	0.570948	0.581611	0.993066	-4.78223	0	0
P50895	Basal cell adhesion molecule	BCAM	20.2845	19.9442	19.8969	20.2088	19.8907	20.4549				0.142895	-0.252883	0.538672	20.1365	0.813147	0.436522	0.993066	-4.71336	0	0
Q5TBB1	Ribonuclease H2 subunit B	RNASEH2B	12.1139	13.1021	12.3313	13.0487	12.2655	12.4167				0.0612154	-0.668593	0.791023	12.7365	0.18891	0.854235	0.993066	-4.84507	0	0
Q9UPZ6	Thrombospondin type-1 domain-containing protein 7A	THSD7A	20.4368	20.1612	19.3197	20.089	19.7986	20.2045				0.0581798	-0.635602	0.751961	20.1272	0.188865	0.854269	0.993066	-4.84508	0	0
Q9NP79	Vacuolar protein sorting-associated protein VTA1 homolog	VTA1	18.8275	18.6433	18.887	18.9822	19.0083	19.1231				0.251893	-0.0234225	0.527209	18.9597	2.06058	0.0685161	0.993066	-4.15799	0	0
P0CG30	Glutathione S-transferase theta-2B	GSTT2B	16.2913	16.5649	16.8356	16.4814	16.5472	16.723				0.0199351	-0.342344	0.382214	16.6152	0.123931	0.904016	0.993066	-4.84959	0	0
Q96CW1	AP-2 complex subunit mu	AP2M1	17.6187	17.371	18.8302	17.6222	17.386	17.9407				-0.290317	-1.0409	0.46027	17.746	-0.871113	0.405688	0.993066	-4.69401	0	0
Q96GQ7	Probable ATP-dependent RNA helicase DDX27	DDX27	15.6059	15.8841	16.6745	15.5337	15.4186	16.1796				-0.34422	-1.05972	0.371282	15.7743	-1.0835	0.305965	0.993066	-4.61498	0	0
Q8NC33		SEZ6L2	17.8687	17.658	17.1302	17.7334	17.592	17.8222				0.163587	-0.29498	0.622154	17.6463	0.803431	0.441841	0.993066	-4.71651	0	0
O43399	Tumor protein D54	TPD52L2	21.3912	21.4321	21.6213	21.3533	21.5439	21.2409				-0.102182	-0.40344	0.199076	21.4387	-0.763904	0.463925	0.993066	-4.72898	0	0
Q96S19	UPF0585 protein C16orf13	C16orf13	16.2551	16.1156	16.1053	16.2879	16.2159	16.6713				0.233049	-0.171667	0.637765	16.3201	1.29688	0.226024	0.993066	-4.52498	0	0
P05997	Collagen alpha-2(V) chain	COL5A2	20.079	19.3352	19.5687	20.064	19.7155	20.8437				0.546759	-0.713048	1.80657	19.9315	0.977452	0.353165	0.993066	-4.65594	0	0
Q8IY67	Ribonucleoprotein PTB-binding 1	RAVER1	11.9125	12.2905	12.563	12.116	12.4024	11.3794				-0.289434	-0.978789	0.399922	12.1457	-0.945604	0.368347	0.993066	-4.66767	0	0
P40123	Adenylyl cyclase-associated protein 2	CAP2	20.103	20.0553	20.3242	20.0501	20.1003	20.0054				-0.108918	-0.38771	0.169874	20.1468	-0.879875	0.401163	0.993066	-4.69099	0	0
Q9NR34	Mannosyl-oligosaccharide 1,2-alpha-mannosidase IC	MAN1C1	16.3863	16.2896	15.4248	15.7341	15.8079	16.0732				-0.161805	-0.791441	0.467831	15.7672	-0.578769	0.576536	0.993066	-4.78034	0	0
Q93052	Lipoma-preferred partner	LPP	17.9795	17.8449	18.0403	18.1594	18.0537	17.8414				0.0632757	-0.363961	0.490513	18.0186	0.333558	0.746135	0.993066	-4.82841	0	0
O15372	Eukaryotic translation initiation factor 3 subunit H	EIF3H	19.343	19.3183	19.4322	19.3931	19.5701	19.0214				-0.0363234	-0.441869	0.369222	19.3735	-0.201721	0.844493	0.993066	-4.84396	0	0
O00584	Ribonuclease T2	RNASET2	22.1225	21.9487	21.3375	21.8585	21.8566	22.1497				0.152033	-0.392646	0.696712	21.8982	0.628638	0.544764	0.993066	-4.7677	0	0
Q9H3K6	BolA-like protein 2	BOLA2	19.1487	19.3397	19.2664	19.1214	19.2204	19.3095				-0.0345234	-0.331734	0.262687	19.1617	-0.261609	0.799343	0.993066	-4.83783	0	0
Q9Y3A5	Ribosome maturation protein SBDS	SBDS	18.1046	17.8403	18.0957	18.102	17.8873	18.2506				0.0664151	-0.274742	0.407573	18.0064	0.438445	0.671105	0.993066	-4.8108	0	0
P09668	Pro-cathepsin H	CTSH	21.1769	20.8903	20.3634	20.8818	20.768	21.0343				0.0845125	-0.454406	0.623431	20.9395	0.353184	0.73185	0.993066	-4.82547	0	0
Q07157	Tight junction protein ZO-1	TJP1	16.4301	17.0259	17.0014	16.8711	16.9355	17.0064				0.118535	-0.270772	0.507842	16.9309	0.685736	0.509666	0.993066	-4.75213	0	0
Q9UMY4	Sorting nexin-12	SNX12	20.6886	20.753	20.538	20.617	20.6304	20.6388				-0.0310996	-0.300759	0.23856	20.687	-0.259742	0.80074	0.993066	-4.83804	0	0
Q86TX2	Acyl-coenzyme A thioesterase 1	ACOT1	19.0956	19.3116	19.1608	19.1656	19.078	19.2077				-0.0388863	-0.363454	0.285682	19.1997	-0.269832	0.793201	0.993066	-4.83686	0	0
Q6KF10	Growth/differentiation factor 6	GDF6	18.3804	17.7981	17.4374	17.6318	17.4434	17.8043				-0.245462	-1.10945	0.618527	17.7801	-0.639852	0.537761	0.993066	-4.76474	0	0
O95793	Double-stranded RNA-binding protein Staufen homolog 1	STAU1	16.8484	16.8059	16.9757	16.7878	16.7683	16.914				-0.0533073	-0.403233	0.296618	16.8025	-0.343095	0.73918	0.993066	-4.827	0	0
P53365	Arfaptin-2	ARFIP2	15.8859	15.9018	16.0396	16.3714	16.5096	16.4393				0.497635	0.158663	0.836607	16.2189	3.30636	0.0087775	0.993066	-3.58995	0	0
O60613	15 kDa selenoprotein	SEP15	17.8695	17.9619	17.4714	17.6584	17.7874	17.73				-0.0423378	-0.443904	0.359228	17.6766	-0.237451	0.817472	0.993066	-4.84049	0	0
Q15057	Arf-GAP with coiled-coil, ANK repeat and PH domain-containing protein 2	ACAP2	15.8613	15.8584	16.1304	16.183	15.9809	15.9532				0.0889587	-0.253672	0.431589	15.9785	0.584744	0.572677	0.993066	-4.77887	0	0
P22352	Glutathione peroxidase 3	GPX3	20.219	19.8916	18.5486	19.7517	19.8446	19.7278				0.221616	-0.613325	1.05656	19.5869	0.597791	0.564297	0.993066	-4.77563	0	0
O75608	Acyl-protein thioesterase 1	LYPLA1	19.5829	19.5237	19.4845	19.2238	19.2593	19.5047				-0.201084	-0.529141	0.126974	19.398	-1.38048	0.199816	0.993066	-4.48745	0	0
Q9UN70	Protocadherin gamma-C3	PCDHGC3	18.2659	18.1911	17.7883	18.234	18.0729	18.3614				0.140996	-0.340761	0.622753	18.2154	0.659145	0.525837	0.993066	-4.75953	0	0
Q9UL46	Proteasome activator complex subunit 2	PSME2	21.1387	21.8284	22.0453	21.6753	21.7378	21.5949				-0.00144669	-0.52326	0.520367	21.7154	-0.00624401	0.99515	0.998554	-4.85301	0	0
A0A087X232	Complement C1s subcomponent	C1S	23.3313	23.0315	22.1325	22.881	22.7317	22.7478				-0.0449704	-0.669865	0.579924	22.8539	-0.162078	0.874723	0.993066	-4.84716	0	0
Q2M389	WASH complex subunit 7	KIAA1033	11.993	11.747	12.9732	12.2621	12.6587	12.8625				0.35674	-0.328348	1.04183	12.2587	1.17276	0.270149	0.993066	-4.57846	0	0
Q99439	Calponin-2	CNN2	21.235	21.106	21.241	21.2814	21.1392	21.4271				0.0885911	-0.206183	0.383365	21.2078	0.676868	0.515025	0.993066	-4.75462	0	0
O60271	C-Jun-amino-terminal kinase-interacting protein 4	SPAG9	18.8557	18.7972	19.4311	18.9664	19.1212	18.9919				-0.001511	-0.429886	0.426864	18.9793	-0.00794408	0.99383	0.998459	-4.853	0	0
Q92499	ATP-dependent RNA helicase DDX1	DDX1	19.6773	19.565	19.5177	19.7819	19.6097	19.5924				0.0746601	-0.28694	0.43626	19.6251	0.465011	0.652654	0.993066	-4.80563	0	0
Q9ULT8	E3 ubiquitin-protein ligase HECTD1	HECTD1	14.0485	13.4172	13.8983	14.0616	13.9364	13.8766				0.17018	-0.223438	0.563798	13.9182	0.973729	0.354916	0.993066	-4.65732	0	0
P62333	26S protease regulatory subunit 10B	PSMC6	20.0192	19.8879	19.4475	20.1867	20.0279	19.6237				0.161209	-0.301866	0.624284	19.9116	0.784046	0.452583	0.993066	-4.72269	0	0
Q12765	Secernin-1	SCRN1	20.3059	20.4549	20.5449	20.6255	20.912	20.7683				0.33334	0.00432706	0.662352	20.5985	2.2818	0.047611	0.993066	-4.04902	0	0
Q13616	Cullin-1	CUL1	17.5661	17.8035	18.5338	17.8142	17.6718	18.0168				-0.133544	-0.661158	0.39407	17.9126	-0.570046	0.582198	0.993066	-4.78245	0	0
Q99969	Retinoic acid receptor responder protein 2	RARRES2	20.1947	20.0453	18.8338	19.7613	19.5451	19.2204				-0.182362	-0.964948	0.600225	19.4758	-0.524813	0.612033	0.993066	-4.79296	0	0
O75223	Gamma-glutamylcyclotransferase	GGCT	19.4085	19.2958	19.1996	19.2057	19.3419	18.9724				-0.127967	-0.855556	0.599622	19.4175	-0.39611	0.700988	0.993066	-4.81846	0	0
P41250	Glycine--tRNA ligase	GARS	21.2877	21.1395	21.9247	21.4726	21.4663	21.5213				0.0361102	-0.432711	0.504931	21.3604	0.173471	0.866011	0.993066	-4.84631	0	0
O95302	Peptidyl-prolyl cis-trans isomerase FKBP9	FKBP9	20.2619	20.2579	19.1332	20.235	20.1478	19.6547				0.128143	-0.546582	0.802867	20.0307	0.427731	0.678613	0.993066	-4.81281	0	0
P13667	Protein disulfide-isomerase A4	PDIA4	23.7178	23.4783	23.816	23.6784	23.6718	23.0598				-0.200725	-0.749607	0.348156	23.6755	-0.82362	0.430836	0.993066	-4.70994	0	0
Q9Y4Y9	U6 snRNA-associated Sm-like protein LSm5	LSM5	21.0093	21.1805	21.2854	21.1294	21.2566	20.9911				-0.0327174	-0.371898	0.306463	21.1001	-0.217245	0.832724	0.993066	-4.84252	0	0
Q6V1P9	Protocadherin-23	DCHS2	14.236	13.7254	13.435	13.7789	13.1185	13.3554				-0.381194	-1.0997	0.337315	13.4743	-1.19486	0.261818	0.993066	-4.56915	0	0
P30566	Adenylosuccinate lyase	ADSL	0	12.8693	13.6574	12.3996	13.2353	13.1934				4.10057	-4.35182	12.553	11.5266	1.16822	0.284217	0.993066	-4.5812	0	0
P05161	Ubiquitin-like protein ISG15	ISG15	16.3253	16.3102	18.3051	16.4096	16.1103	16.1042				-0.77214	-1.8012	0.256915	16.4954	-1.6899	0.124329	0.993066	-4.34098	0	0
A0A0A0MR88	WASH complex subunit FAM21C	FAM21C	15.4247	15.8568	16.0237	15.5063	15.4701	15.7748				-0.184619	-0.582543	0.213306	15.5836	-1.04491	0.322549	0.993066	-4.63021	0	0
P0DPI2		C21orf33	20.7329	21.0669	21.1962	20.6674	20.6976	20.952				-0.226374	-0.576044	0.123297	20.8476	-1.45804	0.177862	0.993066	-4.45172	0	0
Q8N8S7	Protein enabled homolog	ENAH	12.6482	12.3326	12.1986	12.6144	12.5477	12.1729				0.0519056	-0.61587	0.719682	12.3509	0.17506	0.864797	0.993066	-4.84619	0	0
Q9BY42	Protein RTF2 homolog	RTFDC1	12.9723	12.9548	12.815	12.559	12.8537	12.8347				-0.164874	-0.546226	0.216479	12.8277	-0.973706	0.354927	0.993066	-4.65733	0	0
Q27J81	Inverted formin-2	INF2	16.6824	16.5823	17.1026	16.4921	16.6826	16.9205				-0.0907243	-0.480586	0.299138	16.6946	-0.524102	0.612508	0.993066	-4.79312	0	0
Q96I15	Selenocysteine lyase	SCLY	13.5971	13.3402	14.0484	13.4706	13.4537	13.2213				-0.280018	-0.709925	0.149888	13.5141	-1.46695	0.17548	0.993066	-4.44757	0	0
Q5VU97	VWFA and cache domain-containing protein 1	CACHD1	18.8733	18.4739	17.9868	18.4423	18.2545	18.5582				-0.026312	-0.529412	0.476788	18.4993	-0.117788	0.908748	0.993066	-4.84992	0	0
O43708	Maleylacetoacetate isomerase	GSTZ1	14.2826	14.8457	14.2856	14.4143	14.6402	14.4107				0.0170598	-0.557639	0.591758	14.4178	0.0668557	0.948117	0.993066	-4.85202	0	0
Q13619	Cullin-4A	CUL4A	10.7709	10.4922	11.279	11.226	11.0937	10.2521				0.00985537	-0.778402	0.798113	10.9219	0.0281584	0.978133	0.994607	-4.85284	0	0
G8JL96	Protein-tyrosine-phosphatase	PTPRS	16.6151	16.662	15.7583	16.467	16.0476	16.648				0.0423662	-0.582968	0.667701	16.4296	0.152585	0.881996	0.993066	-4.84783	0	0
Q9Y2J2	Band 4.1-like protein 3	EPB41L3	14.6015	14.237	14.4363	14.6218	14.4373	14.6591				0.147819	-0.218449	0.514086	14.4421	0.908937	0.386407	0.993066	-4.68083	0	0
Q9ULH1	Arf-GAP with SH3 domain, ANK repeat and PH domain-containing protein 1	ASAP1	16.0395	16.2002	16.1466	16.1514	16.0419	16.1738				-0.00640855	-0.322138	0.309321	16.1251	-0.0457138	0.964508	0.994587	-4.85255	0	0
P22061	Protein-L-isoaspartate(D-aspartate) O-methyltransferase	PCMT1	20.8036	20.979	21.1367	20.9111	20.9371	21.0063				-0.0216198	-0.314014	0.270774	20.9659	-0.166528	0.871318	0.993066	-4.84684	0	0
Q9UM54	Unconventional myosin-VI	MYO6	15.2534	15.0105	15.6075	15.0997	15.1919	15.1436				-0.145429	-0.56489	0.274031	15.1784	-0.780844	0.454374	0.993066	-4.7237	0	0
Q14978	Nucleolar and coiled-body phosphoprotein 1	NOLC1	16.1983	15.9679	16.9419	16.2279	16.0499	15.6642				-0.388721	-0.967949	0.190508	16.1416	-1.51144	0.163993	0.993066	-4.42668	0	0
Q5BKZ1	DBIRD complex subunit ZNF326	ZNF326	15.9838	15.9875	15.7716	16.1586	15.9819	15.759				0.052174	-0.380124	0.484472	15.9795	0.271816	0.791721	0.993066	-4.83663	0	0
P09234	U1 small nuclear ribonucleoprotein C	SNRPC	18.3758	18.5609	18.7871	18.3394	18.6839	18.0085				-0.230673	-0.674832	0.213487	18.4619	-1.16966	0.271334	0.993066	-4.57976	0	0
Q14123	Calcium/calmodulin-dependent 3,5-cyclic nucleotide phosphodiesterase 1C	PDE1C	16.9246	16.933	17.0832	16.9159	17.0625	16.8676				-0.0316247	-0.317484	0.254235	16.9022	-0.249159	0.808671	0.993066	-4.83923	0	0
P33527	Multidrug resistance-associated protein 1	ABCC1	13.7071	13.3882	13.9296	13.9386	13.697	14.0839				0.231541	-0.24537	0.708452	13.8313	1.09344	0.301802	0.993066	-4.611	0	0
O43432	Eukaryotic translation initiation factor 4 gamma 3	EIF4G3	15.0317	14.6851	14.9542	15.1795	15.1907	15.1634				0.287548	-0.0714448	0.646542	15.0557	1.80396	0.103763	0.993066	-4.28507	0	0
Q86XP3	ATP-dependent RNA helicase DDX42	DDX42	18.8443	19.0662	18.8082	18.8245	18.8701	18.768				-0.0853784	-0.364186	0.193429	18.8959	-0.689678	0.507294	0.993066	-4.75101	0	0
P12821	Angiotensin-converting enzyme	ACE	15.3197	15.0218	14.3	15.073	15.0394	15.5865				0.352459	-0.276038	0.980957	15.0816	1.26301	0.237429	0.993066	-4.53985	0	0
P42330	Aldo-keto reductase family 1 member C3	AKR1C3	19.0113	19.2062	19.8373	19.0408	19.1034	19.2121				-0.232877	-0.682348	0.216593	19.208	-1.16689	0.272398	0.993066	-4.58091	0	0
P48739	Phosphatidylinositol transfer protein beta isoform	PITPNB	19.5075	19.8847	19.8899	19.523	19.8794	19.8263				-0.0178249	-0.365005	0.329356	19.7872	-0.115631	0.910411	0.993066	-4.85003	0	0
Q13952	Nuclear transcription factor Y subunit gamma	NFYC	16.578	16.9276	17.204	16.6023	16.6561	16.763				-0.229387	-0.601976	0.143202	16.8216	-1.38657	0.198011	0.993066	-4.48467	0	0
Q12972	Nuclear inhibitor of protein phosphatase 1	PPP1R8	15.7414	16.0702	15.684	15.7558	15.6787	15.6132				-0.149291	-0.504344	0.205762	15.7365	-0.946989	0.367677	0.993066	-4.66717	0	0
P38571	Lysosomal acid lipase/cholesteryl ester hydrolase	LIPA	21.0643	20.8635	20.5046	20.6893	20.5426	20.661				-0.179848	-0.529448	0.169753	20.7159	-1.15861	0.275594	0.993066	-4.58437	0	0
P51532	Transcription activator BRG1	SMARCA4	15.924	16.0644	16.2507	15.978	16.0813	15.8814				-0.0994988	-0.407169	0.208172	16.0654	-0.728342	0.484397	0.993066	-4.73977	0	0
Q9BSQ5	Cerebral cavernous malformations 2 protein	CCM2	20.8311	20.6517	20.0589	20.5295	20.2133	20.5364				-0.0875578	-0.661384	0.486269	20.4435	-0.343651	0.738776	0.993066	-4.82692	0	0
A0A0A0MTB9	Retinol-binding protein 1	RBP1	16.3859	16.4177	15.8173	16.3737	16.1618	16.6078				0.174082	-0.30811	0.656274	16.3475	0.813087	0.436554	0.993066	-4.71338	0	0
Q6PIU2	Neutral cholesterol ester hydrolase 1	NCEH1	15.9268	16.3491	15.9828	16.1874	15.6106	16.4312				-0.00985613	-0.673263	0.65355	15.9982	-0.0334603	0.974017	0.994607	-4.85276	0	0
Q13617	Cullin-2	CUL2	16.8933	16.8029	17.4819	17.1401	16.962	16.9709				-0.0350391	-0.475699	0.405621	17.0858	-0.179082	0.861726	0.993066	-4.84588	0	0
P21266	Glutathione S-transferase Mu 3	GSTM3	19.0952	18.9659	19.5351	19.2784	19.1572	19.3025				0.0472753	-0.359624	0.454174	19.1713	0.261668	0.799299	0.993066	-4.83782	0	0
Q99590	Protein SCAF11	SCAF11	13.9859	14.3077	14.3471	13.7752	13.75	13.9147				-0.400265	-0.829987	0.0294566	14.0173	-2.0978	0.0644658	0.993066	-4.13956	0	0
Q8WZ42	Titin	TTN	17.518	16.3239	18.9484	17.0509	16.2053	18.9501				-0.194637	-2.47311	2.08384	17.1896	-0.197597	0.848374	0.993066	-4.84418	0	0
Q9Y3B3	Transmembrane emp24 domain-containing protein 7	TMED7	16.503	16.1818	16.0365	16.6007	16.664	16.7075				0.416969	0.0341375	0.799801	16.4516	2.45301	0.035847	0.993066	-3.96619	0	0
Q9Y383	Putative RNA-binding protein Luc7-like 2	LUC7L2	19.8716	20.0256	19.6369	19.8224	19.9437	19.58				-0.062609	-0.468187	0.342969	19.8574	-0.347669	0.735853	0.993066	-4.82631	0	0
Q9Y3D7	Mitochondrial import inner membrane translocase subunit TIM16	PAM16	13.3434	14.5067	14.6657	13.1811	14.0727	13.8666				-0.465141	-1.56251	0.63223	13.465	-0.954629	0.363997	0.993066	-4.66437	0	0
M9P9U0		HLA-C	19.2951	19.0349	18.5232	19.1958	19.0747	19.0582				0.15853	-0.279681	0.596741	19.0829	0.814763	0.435641	0.993066	-4.71284	0	0
Q03167	Transforming growth factor beta receptor type 3	TGFBR3	13.6513	13.9919	13.5304	14.0122	13.823	14.1488				0.270139	-0.282998	0.823276	13.8481	1.09991	0.299115	0.993066	-4.6084	0	0
Q96B45	UPF0693 protein C10orf32	C10orf32	14.521	14.1074	14.5041	13.5472	14.4003	13.9661				-0.406311	-1.01593	0.203313	14.2127	-1.50107	0.16661	0.993066	-4.43157	0	0
Q9BXJ9	N-alpha-acetyltransferase 15, NatA auxiliary subunit	NAA15	17.3494	17.3584	17.1444	17.355	17.6349	17.1604				0.0993486	-0.252403	0.4511	17.3247	0.636105	0.540095	0.993066	-4.76573	0	0
Q6PKG0	La-related protein 1	LARP1	16.8279	16.7617	17.6014	16.7392	16.877	16.6237				-0.31704	-0.798299	0.164218	16.8261	-1.48368	0.171081	0.993066	-4.43974	0	0
Q9NTM9	Copper homeostasis protein cutC homolog	CUTC	15.2937	15.6679	15.6968	15.416	15.2937	15.2575				-0.23039	-0.548992	0.0882129	15.4176	-1.62861	0.136855	0.993066	-4.37071	0	0
Q13509	Tubulin beta-3 chain	TUBB3	20.5659	20.4404	20.4092	20.8279	20.8178	20.5752				0.268472	-0.0175389	0.554483	20.6328	2.11407	0.0627682	0.993066	-4.13151	0	0
Q9H0A8	COMM domain-containing protein 4	COMMD4	13.9698	13.8336	13.4228	13.9145	14.2554	13.3471				0.0969424	-0.59969	0.793575	13.7086	0.31341	0.760907	0.993066	-4.83127	0	0
Q9UHJ6	Sedoheptulokinase	SHPK	13.4995	13.2029	13.3228	14.0798	13.605	13.376				0.345162	-0.128766	0.819089	13.5474	1.64027	0.134388	0.993066	-4.36508	0	0
P62841	40S ribosomal protein S15	RPS15	15.9673	15.5788	16.9635	16.0315	15.6983	16.2834				-0.165413	-0.927318	0.596491	16.0765	-0.48896	0.636231	0.993066	-4.80072	0	0
Q9Y2H0	Disks large-associated protein 4	DLGAP4	14.9708	15.0406	15.6067	15.0608	15.071	15.47				-0.0054745	-0.442414	0.431465	15.1986	-0.0282181	0.978086	0.994607	-4.85284	0	0
P13693	Translationally-controlled tumor protein	TPT1	22.1782	22.4611	22.4891	22.292	22.5104	22.4254				0.0331469	-0.266856	0.333149	22.3866	0.248841	0.80891	0.993066	-4.83927	0	0
A0A0B7MI02		HLA-B	15.9095	15.9595	15.0492	15.5291	15.8022	15.0366				-0.183438	-0.923555	0.556678	15.746	-0.558205	0.589931	0.993066	-4.78528	0	0
A0A0B7NS05		HLA-C	19.0383	18.5706	18.0782	18.9886	18.6961	18.572				0.189867	-0.346268	0.726001	18.7997	0.797588	0.445061	0.993066	-4.71838	0	0
Q12959	Disks large homolog 1	DLG1	18.9407	19.0912	19.4146	18.9139	18.9145	18.9344				-0.227911	-0.564	0.108177	19.0591	-1.52727	0.160068	0.993066	-4.4192	0	0
Q8NF91	Nesprin-1	SYNE1	19.2096	19.5769	19.1886	19.1796	19.0786	19.0808				-0.212012	-0.524286	0.100263	19.2027	-1.52907	0.159627	0.993066	-4.41835	0	0
O43464	Serine protease HTRA2, mitochondrial	HTRA2	15.3484	15.2897	16.1336	15.4587	15.6574	15.6466				-0.00299451	-0.510597	0.504608	15.6131	-0.0132863	0.989681	0.997398	-4.85297	0	0
P15151	Poliovirus receptor	PVR	20.6894	20.451	20.3056	20.4075	20.2585	20.4381				-0.113957	-0.696505	0.468591	20.3941	-0.440569	0.669621	0.993066	-4.8104	0	0
Q49MG5	Microtubule-associated protein 9	MAP9	12.5655	13.1386	13.8417	12.9836	12.6629	13.8756				-0.00787888	-0.835937	0.82018	13.0373	-0.0214292	0.983357	0.994607	-4.85291	0	0
A0A0C4DGB5	Calpastatin	CAST	22.0467	22.4286	22.5157	22.1296	22.2262	22.1301				-0.168335	-0.498984	0.162313	22.2095	-1.1466	0.280283	0.993066	-4.58934	0	0
Q13277	Syntaxin-3	STX3	15.3555	15.7123	15.5241	15.3362	15.647	15.1915				-0.139042	-0.515838	0.237755	15.5055	-0.831077	0.426819	0.993066	-4.70749	0	0
Q9UKS6	Protein kinase C and casein kinase substrate in neurons protein 3	PACSIN3	15.2386	15.0602	15.315	15.3375	15.3628	15.4213				0.169262	-0.130287	0.46881	15.2877	1.27261	0.23415	0.993066	-4.53566	0	0
Q5ZPR3	CD276 antigen	CD276	14.8804	15.0881	14.9639	14.9762	15.2731	15.5675				0.294794	-0.24852	0.838107	15.0066	1.222	0.251873	0.993066	-4.55759	0	0
Q8WXH0	Nesprin-2	SYNE2	14.4683	15.0744	15.2153	14.8532	14.7722	14.7319				-0.133596	-0.587942	0.32075	14.8691	-0.662233	0.523944	0.993066	-4.75868	0	0
P04632	Calpain small subunit 1	CAPNS1	19.0339	19.0374	19.8746	19.2831	19.1406	19.8322				0.103359	-0.480464	0.687182	19.3813	0.398721	0.699128	0.993066	-4.81801	0	0
O43504	Ragulator complex protein LAMTOR5	LAMTOR5	14.6729	14.842	14.5717	13.9531	14.2657	14.6696				-0.399432	-0.965093	0.16623	14.3043	-1.59034	0.145242	0.993066	-4.38913	0	0
Q13214	Semaphorin-3B	SEMA3B	18.0704	17.8622	17.3256	18.0642	17.8625	18.3929				0.353804	-0.151205	0.858813	17.8482	1.57786	0.148075	0.993066	-4.39511	0	0
Q8N2S1	Latent-transforming growth factor beta-binding protein 4	LTBP4	21.1229	20.6647	19.71	20.7322	20.276	20.3772				-0.0374182	-0.746772	0.671936	20.4548	-0.118802	0.907967	0.993066	-4.84987	0	0
A0A0C4DH18	ADP-ribosylation factor-like protein 6-interacting protein 4	ARL6IP4	14.6017	14.9509	14.769	14.6229	14.6212	14.615				-0.154132	-0.440249	0.131984	14.6873	-1.21326	0.255041	0.993066	-4.56133	0	0
Q9H4G0	Band 4.1-like protein 1	EPB41L1	13.4056	13.4917	13.0982	13.5082	13.4381	13.0791				0.0099862	-0.577285	0.597257	13.3499	0.038297	0.970263	0.994607	-4.85269	0	0
Q08170	Serine/arginine-rich splicing factor 4	SRSF4	12.9736	12.1477	13.3444	13.4034	13.3779	13.071				0.462209	-0.13789	1.06231	13.0346	1.73468	0.115847	0.993066	-4.31911	0	0
Q12884	Prolyl endopeptidase FAP	FAP	20.0123	19.5145	19.861	20.1007	19.8296	19.5546				0.0323851	-0.399435	0.464205	19.877	0.168906	0.869499	0.993066	-4.84666	0	0
O95819	Mitogen-activated protein kinase kinase kinase kinase 4	MAP4K4	11.3269	10.6662	10.8144	10.5284	10.491	10.6249				-0.387745	-0.795651	0.0201615	10.7606	-2.14086	0.0600669	0.993066	-4.11828	0	0
Q5JUK3	Potassium channel subfamily T member 1	KCNT1	19.4309	19.5591	18.8014	19.3142	19.3104	19.3859				0.0730151	-0.531177	0.677208	19.3029	0.27217	0.791457	0.993066	-4.83658	0	0
O00571	ATP-dependent RNA helicase DDX3X	DDX3X	16.7798	16.2123	16.4304	16.6674	16.3743	16.5206				0.0465949	-0.362658	0.455848	16.3754	0.256419	0.803228	0.993066	-4.83842	0	0
Q8N6H7	ADP-ribosylation factor GTPase-activating protein 2	ARFGAP2	15.5391	15.3871	15.2949	15.7243	15.7141	15.4412				0.21953	-0.187531	0.626591	15.4534	1.21461	0.25455	0.993066	-4.56075	0	0
Q05193	Dynamin-1	DNM1	14.4388	14.1402	13.8686	14.1497	14.3237	13.7374				-0.0789304	-0.615262	0.457402	14.0873	-0.331447	0.747678	0.993066	-4.82872	0	0
Q01844	RNA-binding protein EWS	EWSR1	20.2615	20.1868	20.5636	20.112	20.1652	19.8062				-0.309482	-0.73551	0.116545	20.1329	-1.63607	0.135272	0.993066	-4.36711	0	0
Q16836	Hydroxyacyl-coenzyme A dehydrogenase, mitochondrial	HADH	20.5467	20.7025	20.6686	20.5394	20.4015	20.4532				-0.174559	-0.483039	0.13392	20.5589	-1.27444	0.233528	0.993066	-4.53486	0	0
Q02218	2-oxoglutarate dehydrogenase, mitochondrial	OGDH	11.5053	10.9529	12.481	10.6552	11.6201	11.2505				-0.471145	-1.46258	0.520291	11.2859	-1.07027	0.311574	0.993066	-4.62024	0	0
P49459	Ubiquitin-conjugating enzyme E2 A	UBE2A	13.4656	13.984	13.7645	13.1898	14.4607	14.6323				0.356249	-0.420746	1.13324	13.8958	1.03262	0.327973	0.993066	-4.63499	0	0
P61764	Syntaxin-binding protein 1	STXBP1	18.1952	18.4652	18.6718	18.4173	18.318	18.6231				0.00870571	-0.343868	0.361279	18.4074	0.0556106	0.956832	0.993066	-4.85232	0	0
Q05086	Ubiquitin-protein ligase E3A	UBE3A	16.311	16.0689	16.822	16.6381	16.5675	16.625				0.209583	-0.208873	0.628039	16.4785	1.128	0.28767	0.993066	-4.59699	0	0
Q6P1N9	Putative deoxyribonuclease TATDN1	TATDN1	16.9241	17.1008	17.48	16.9281	17.0452	17.4634				-0.0227247	-0.451133	0.405684	17.136	-0.119466	0.907456	0.993066	-4.84983	0	0
Q8IWS0	PHD finger protein 6	PHF6	15.3343	15.3483	14.5114	14.7481	15.122	15.0556				-0.089458	-0.622686	0.44377	15.0207	-0.377841	0.714056	0.993066	-4.82153	0	0
P51114	Fragile X mental retardation syndrome-related protein 1	FXR1	16.3766	16.1006	15.7274	16.4697	16.3538	15.4622				0.0269991	-0.625288	0.679286	16.0443	0.0932209	0.927712	0.993066	-4.85108	0	0
A0A0F7NGI8	Leucine-rich repeat flightless-interacting protein 1	LRRFIP1	21.5383	21.3217	21.0315	20.9481	20.8681	20.9632				-0.370655	-0.786263	0.0449532	21.0178	-2.00858	0.0745838	0.993066	-4.18377	0	0
P13747	HLA class I histocompatibility antigen, alpha chain E	HLA-E	17.4471	17.1406	16.0893	17.6972	17.134	16.937				0.363726	-0.485814	1.21327	17.2566	0.96426	0.359397	0.993066	-4.66083	0	0
O60610	Protein diaphanous homolog 1	DIAPH1	19.3602	19.4257	19.8135	19.4333	19.4529	19.5324				-0.0602807	-0.415237	0.294675	19.4903	-0.382479	0.710729	0.993066	-4.82077	0	0
P0DMV8	Heat shock 70 kDa protein 1A	HSPA1A	23.2399	23.2351	24.1903	23.2396	23.2726	23.1606				-0.330813	-0.902877	0.241251	23.3889	-1.30239	0.224211	0.993066	-4.52254	0	0
P28065	Proteasome subunit beta type-9	PSMB9	17.7994	17.7244	17.8561	17.8663	17.7087	17.4735				-0.110458	-0.525799	0.304883	17.8139	-0.598957	0.563552	0.993066	-4.77533	0	0
Q04837	Single-stranded DNA-binding protein, mitochondrial	SSBP1	19.9115	19.9473	20.3191	20.2097	19.9263	19.735				-0.102301	-0.570549	0.365948	20.0888	-0.492046	0.63413	0.993066	-4.80007	0	0
Q14160	Protein scribble homolog	SCRIB	13.636	13.4103	13.8094	13.2061	13.7215	13.2393				-0.229623	-0.784353	0.325107	13.4406	-0.932259	0.374848	0.993066	-4.67251	0	0
Q12979	Active breakpoint cluster region-related protein	ABR	16.6359	16.4303	16.0829	16.7132	16.6332	16.4928				0.230022	-0.130073	0.590116	16.5007	1.43865	0.183145	0.993066	-4.46073	0	0
A0A0J9YVP6	Poly(U)-binding-splicing factor PUF60	PUF60	21.9236	22.1313	22.1233	22.0791	22.1075	21.7866				-0.068329	-0.440535	0.303877	22.0497	-0.413452	0.688677	0.993066	-4.81541	0	0
Q8N2F6	Armadillo repeat-containing protein 10	ARMC10	19.4377	19.6021	19.2459	19.4821	19.3834	19.4967				0.0255158	-0.282146	0.333178	19.4721	0.186783	0.855855	0.993066	-4.84525	0	0
O75190	DnaJ homolog subfamily B member 6	DNAJB6	15.8621	15.4424	15.6522	15.6634	15.4966	15.6757				-0.0403392	-0.40558	0.324902	15.5882	-0.248744	0.808983	0.993066	-4.83928	0	0
P48059	LIM and senescent cell antigen-like-containing domain protein 1	LIMS1	18.23	17.9899	18.6464	18.3286	18.3537	18.2404				0.0187831	-0.385168	0.422734	18.2873	0.104723	0.918827	0.993066	-4.85057	0	0
Q99798	Aconitate hydratase, mitochondrial	ACO2	18.5661	18.4746	19.1403	18.5666	18.4269	19.0319				-0.0518258	-0.601671	0.498019	18.6373	-0.21228	0.836483	0.993066	-4.84299	0	0
A0A0K0K1I0		TPM1	18.0739	17.8556	19.2042	18.0344	18.5779	18.2427				-0.0929235	-0.852065	0.666218	18.2449	-0.27568	0.788841	0.993066	-4.83616	0	0
P01034	Cystatin-C	CST3	26.832	26.7571	25.8647	26.5278	26.4462	26.6254				0.0485083	-0.613374	0.710391	26.4938	0.165059	0.872442	0.993066	-4.84695	0	0
Q8TB22	Spermatogenesis-associated protein 20	SPATA20	14.6927	14.8761	14.6057	14.9647	14.6751	14.6052				0.0235385	-0.357386	0.404463	14.7356	0.139169	0.892293	0.993066	-4.8487	0	0
O14818	Proteasome subunit alpha type-7	PSMA7	22.0415	22.0485	22.2941	22.1036	22.0684	21.8886				-0.107829	-0.401554	0.185896	22.1304	-0.826797	0.429122	0.993066	-4.7089	0	0
O95336	6-phosphogluconolactonase	PGLS	20.5932	20.8905	20.9391	20.6741	20.8219	20.7702				-0.0522032	-0.363786	0.25938	20.7744	-0.377335	0.71442	0.993066	-4.82162	0	0
Q06323	Proteasome activator complex subunit 1	PSME1	22.3982	22.6983	22.7818	22.5461	22.6027	22.4479				-0.0939072	-0.422085	0.23427	22.5997	-0.644456	0.534901	0.993066	-4.7635	0	0
P11217	Glycogen phosphorylase, muscle form	PYGM	17.2412	17.985	18.0871	18.117	18.797	17.9864				0.52906	-0.0801027	1.13822	18.0181	1.95603	0.081234	0.993066	-4.20983	0	0
P35573	Glycogen debranching enzyme	AGL	16.6994	16.1792	16.3537	16.7547	16.4852	16.6639				0.223851	-0.142573	0.590275	16.4899	1.37587	0.20119	0.993066	-4.48955	0	0
P43243	Matrin-3	MATR3	20.1464	20.4757	20.6419	20.6561	20.6159	20.8517				0.286585	-0.223634	0.796804	20.4186	1.26503	0.236738	0.993066	-4.53897	0	0
Q6NYC1	Bifunctional arginine demethylase and lysyl-hydroxylase JMJD6	JMJD6	16.1169	15.8372	16.0389	16.5009	16.4202	16.0619				0.33	-0.0364222	0.696422	16.1558	2.02832	0.0722228	0.993066	-4.17398	0	0
P08133	Annexin A6	ANXA6	23.1469	23.243	23.0834	23.2525	23.1997	23.3171				0.0986762	-0.217287	0.41464	23.2258	0.703362	0.499115	0.993066	-4.74709	0	0
P12235	ADP/ATP translocase 1	SLC25A4	16.5411	17.0347	16.3399	16.0646	16.591	17.4978				0.0792003	-0.834797	0.993198	16.9924	0.195157	0.849481	0.993066	-4.84454	0	0
A0A0S2Z377	Annexin	ANXA6	18.71	18.727	18.4028	18.682	18.7456	18.9082				0.165311	-0.15839	0.489012	18.7076	1.15017	0.278883	0.993066	-4.58787	0	0
P00813	Adenosine deaminase	ADA	19.4185	19.4845	18.6027	19.51	19.6378	18.9706				0.204217	-0.473549	0.881984	19.3186	0.678603	0.513974	0.993066	-4.75414	0	0
Q16790	Carbonic anhydrase 9	CA9	17.2306	17.4257	17.9905	17.146	17.4913	18.0055				-0.0013263	-1.02458	1.02193	17.5033	-0.00291918	0.997733	0.998702	-4.85301	0	0
P02649	Apolipoprotein E	APOE	21.019	20.488	20.0354	21.0055	20.0971	20.1037				-0.112047	-0.916391	0.692297	20.4564	-0.313734	0.760669	0.993066	-4.83123	0	0
Q16595	Frataxin, mitochondrial	FXN	16.8541	16.6591	17.0559	16.9261	17.1405	16.787				0.0948359	-0.255529	0.4452	16.9395	0.609615	0.556763	0.993066	-4.77263	0	0
O43707	Alpha-actinin-4	ACTN4	25.1864	25.4347	25.5557	25.2768	25.4895	25.2682				-0.047443	-0.357763	0.262877	25.3941	-0.344323	0.738287	0.993066	-4.82682	0	0
P63092	Guanine nucleotide-binding protein G(s) subunit alpha isoforms short	GNAS	17.6876	17.6762	17.4684	17.6989	17.5071	17.7582				0.0439885	-0.265948	0.353925	17.699	0.319646	0.756324	0.993066	-4.83041	0	0
P18754	Regulator of chromosome condensation	RCC1	18.3604	18.2114	18.2624	18.5921	18.5528	18.042				0.117563	-0.41177	0.646897	18.3802	0.500203	0.628592	0.993066	-4.79834	0	0
P48052	Carboxypeptidase A2	CPA2	21.0509	21.103	20.3603	20.7887	20.7976	21.0659				0.0459864	-0.875146	0.967119	20.7401	0.112437	0.912874	0.993066	-4.8502	0	0
P13804	Electron transfer flavoprotein subunit alpha, mitochondrial	ETFA	21.2499	21.2794	20.6397	21.416	21.2932	21.0591				0.199779	-0.271209	0.670767	21.2202	0.955308	0.363671	0.993066	-4.66413	0	0
P11362	Fibroblast growth factor receptor 1	FGFR1	18.9188	18.5019	17.895	19.0304	18.7592	19.0624				0.512063	-0.248324	1.27245	18.6572	1.51667	0.162685	0.993066	-4.42421	0	0
P45954	Short/branched chain specific acyl-CoA dehydrogenase, mitochondrial	ACADSB	15.8386	15.5287	15.3863	15.7214	15.9966	15.5872				0.183895	-0.283301	0.651091	15.6133	0.886489	0.39777	0.993066	-4.6887	0	0
P46108	Adapter molecule crk	CRK	19.3971	19.7762	19.9391	19.5449	19.7598	19.8352				0.00921063	-0.355974	0.374395	19.7294	0.0568042	0.955907	0.993066	-4.85229	0	0
A0A0S2Z3V1			17.1623	17.215	16.1791	16.8679	16.4245	17.1465				-0.03921	-0.762851	0.684431	16.7081	-0.122033	0.905478	0.993066	-4.84969	0	0
Q9BY32	Inosine triphosphate pyrophosphatase	ITPA	19.601	20.1151	19.027	19.5802	19.8434	19.2461				-0.0244281	-0.701097	0.65224	19.6783	-0.0813051	0.936928	0.993066	-4.85154	0	0
P31150	Rab GDP dissociation inhibitor alpha	GDI1	20.8651	21.2153	21.8076	21.1001	21.1826	21.5232				-0.0273609	-0.548398	0.493676	21.2965	-0.118268	0.908379	0.993066	-4.8499	0	0
Q08380	Galectin-3-binding protein	LGALS3BP	24.565	24.2717	23.6122	24.3773	24.0919	24.5649				0.195049	-0.423882	0.81398	24.2657	0.70975	0.495325	0.993066	-4.74524	0	0
Q99714	3-hydroxyacyl-CoA dehydrogenase type-2	HSD17B10	19.2217	19.5597	19.1236	19.5023	19.5947	19.405				0.199048	-0.125221	0.523317	19.4327	1.38247	0.199225	0.993066	-4.48654	0	0
Q16822	Phosphoenolpyruvate carboxykinase [GTP], mitochondrial	PCK2	16.3975	16.5597	17.0978	16.4092	16.2375	16.2393				-0.389653	-0.794273	0.014967	16.4992	-2.16887	0.0573629	0.993066	-4.10446	0	0
O43181	NADH dehydrogenase [ubiquinone] iron-sulfur protein 4, mitochondrial	NDUFS4	14.3293	14.2686	14.7891	13.9429	14.2175	13.5446				-0.560662	-1.01116	-0.11016	14.1835	-2.8029	0.0200523	0.993066	-3.80351	0	0
Q99574	Neuroserpin	SERPINI1	21.5125	21.7997	21.206	20.1724	20.3399	20.9758				-1.01006	-1.91158	-0.108529	21.0162	-2.52331	0.0318964	0.993066	-3.93272	0	-1
Q92733	Proline-rich protein PRCC	PRCC	17.2052	17.4513	17.4863	17.1642	17.2105	17.1983				-0.189983	-0.472614	0.0926472	17.2988	-1.51391	0.163375	0.993066	-4.42552	0	0
O00232	26S proteasome non-ATPase regulatory subunit 12	PSMD12	19.2908	19.0048	18.7941	19.3614	19.3216	18.9455				0.179611	-0.23866	0.597882	19.1605	0.967114	0.358042	0.993066	-4.65978	0	0
P06748	Nucleophosmin	NPM1	21.6811	21.979	22.6669	21.7576	21.8575	21.2177				-0.498099	-1.15838	0.162184	21.8055	-1.69898	0.122564	0.993066	-4.33656	0	0
P40855	Peroxisomal biogenesis factor 19	PEX19	18.6171	18.6551	18.8365	18.5497	18.6348	18.6912				-0.0776502	-0.371145	0.215844	18.6342	-0.595862	0.565532	0.993066	-4.77611	0	0
A0A0S2Z4B5	Serine/threonine-protein phosphatase 2B catalytic subunit alpha isoform	PPP3CA	19.7114	19.6832	20.4118	19.8162	19.8024	19.98				-0.069256	-0.53975	0.401238	19.8723	-0.331518	0.747626	0.993066	-4.82871	0	0
P07954	Fumarate hydratase, mitochondrial	FH	22.2452	22.4878	22.505	22.4061	22.5109	22.2569				-0.0213372	-0.330136	0.287461	22.4297	-0.15562	0.879669	0.993066	-4.84762	0	0
Q12805	EGF-containing fibulin-like extracellular matrix protein 1	EFEMP1	27.0319	26.8436	25.6473	26.6576	26.6172	27.048				0.266683	-0.563608	1.09697	26.6212	0.723384	0.487297	0.993066	-4.74124	0	0
Q5HYB6		DKFZp686J1372	22.8759	22.8391	23.0777	22.8565	22.943	22.8336				-0.0531709	-0.332885	0.226543	22.8844	-0.428118	0.678341	0.993066	-4.81274	0	0
P23297	Protein S100-A1	S100A1	16.0004	16.0951	15.2408	14.0698	14.7379	15.5026				-1.00869	-1.85848	-0.158889	15.4025	-2.67328	0.0248622	0.993066	-3.86258	0	-1
P37173	TGF-beta receptor type-2	TGFBR2	18.611	19.4994	18.2758	18.9696	18.2375	20.3696				0.396828	-1.93323	2.72689	18.679	0.394256	0.703917	0.993066	-4.81825	0	0
P51659	Peroxisomal multifunctional enzyme type 2	HSD17B4	18.3633	18.5013	18.6742	18.457	18.4142	18.1461				-0.173817	-0.582501	0.234867	18.4431	-0.957871	0.362444	0.993066	-4.66319	0	0
P62633	Cellular nucleic acid-binding protein	CNBP	18.2187	18.3792	18.1651	18.4142	18.4958	18.1166				0.0878686	-0.231216	0.406953	18.1755	0.620198	0.550069	0.993066	-4.7699	0	0
P07225	Vitamin K-dependent protein S	PROS1	23.0558	22.9356	21.5449	22.6882	22.1918	22.2992				-0.119017	-0.920243	0.682208	22.2891	-0.334549	0.745412	0.993066	-4.82827	0	0
O43556	Epsilon-sarcoglycan	SGCE	17.2501	17.1646	16.1641	17.1164	16.9623	17.2344				0.244764	-0.391864	0.881392	17.0656	0.865896	0.4084	0.993066	-4.69579	0	0
Q15582	Transforming growth factor-beta-induced protein ig-h3	TGFBI	26.0222	25.956	25.3579	25.7747	25.5521	26.0606				0.017085	-0.564555	0.598725	25.7902	0.0661553	0.948659	0.993066	-4.85204	0	0
O14964	Hepatocyte growth factor-regulated tyrosine kinase substrate	HGS	19.234	19.3417	19.4666	19.1374	19.2383	19.1964				-0.156732	-0.442395	0.128932	19.2709	-1.23568	0.246978	0.993066	-4.55171	0	0
P54577	Tyrosine--tRNA ligase, cytoplasmic	YARS	19.1496	18.9288	18.9096	19.3033	19.3708	18.8365				0.174201	-0.217689	0.56609	19.1017	1.00113	0.342182	0.993066	-4.64704	0	0
P25205	DNA replication licensing factor MCM3	MCM3	17.874	17.7971	17.442	17.6667	17.6638	17.4124				-0.12342	-0.462801	0.215961	17.6085	-0.819036	0.433319	0.993066	-4.71144	0	0
P10746	Uroporphyrinogen-III synthase	UROS	16.9372	16.8339	16.7253	16.7301	16.8542	16.7048				-0.0691215	-0.359265	0.221022	16.8341	-0.536541	0.604221	0.993066	-4.79031	0	0
O60828	Polyglutamine-binding protein 1	PQBP1	13.5711	13.6279	13.9338	13.9735	13.8509	13.5037				0.0650921	-0.298816	0.429	13.7096	0.402847	0.696194	0.993066	-4.81729	0	0
O76024	Wolframin	WFS1	15.1128	15.2649	15.0048	15.188	15.0747	15.0725				-0.0157675	-0.314527	0.282992	15.1088	-0.118862	0.907921	0.993066	-4.84986	0	0
Q8IYB3	Serine/arginine repetitive matrix protein 1	SRRM1	14.7631	14.7336	15.6708	14.8156	14.9098	14.873				-0.189747	-0.722524	0.34303	14.952	-0.802107	0.442569	0.993066	-4.71693	0	0
P98175	RNA-binding protein 10	RBM10	16.6127	16.6344	16.242	16.6754	16.7381	16.3304				0.0849411	-0.325698	0.49558	16.6418	0.465866	0.652065	0.993066	-4.80546	0	0
A0A0S2Z4Y3	Cytoplasmic protein NCK1	NCK1	18.8283	19.1625	19.2778	19.1538	19.042	19.2584				0.0618531	-0.439805	0.563511	18.943	0.277688	0.787347	0.993066	-4.83592	0	0
Q14677	Clathrin interactor 1	CLINT1	19.4622	19.578	19.7963	19.5052	19.6322	19.6784				-0.00688331	-0.30324	0.289474	19.6411	-0.0523101	0.959392	0.993391	-4.8524	0	0
Q15233	Non-POU domain-containing octamer-binding protein	NONO	20.485	20.1101	19.7537	20.5264	20.3685	19.8498				0.131966	-0.395893	0.659825	20.1986	0.56305	0.58676	0.993066	-4.78413	0	0
Q96EP5	DAZ-associated protein 1	DAZAP1	14.6884	14.8074	15.281	14.5889	14.6242	15.1115				-0.150708	-0.623373	0.321958	14.821	-0.7181	0.490398	0.993066	-4.7428	0	0
O95571	Persulfide dioxygenase ETHE1, mitochondrial	ETHE1	17.928	18.0532	17.5099	17.9076	17.9322	17.5439				-0.0357855	-0.591621	0.52005	17.7272	-0.144999	0.887816	0.993066	-4.84833	0	0
O15116	U6 snRNA-associated Sm-like protein LSm1	LSM1	15.7262	16.2983	15.9046	15.4609	15.6737	15.6508				-0.381238	-0.776541	0.0140657	15.7072	-2.17204	0.0570642	0.993066	-4.10289	0	0
Q9UJW0	Dynactin subunit 4	DCTN4	16.9814	16.8336	17.3529	17.0139	16.9745	17.0165				-0.0543377	-0.410743	0.302067	17.0445	-0.343369	0.738981	0.993066	-4.82696	0	0
Q69YN2	CWF19-like protein 1	CWF19L1	14.9706	15.0662	14.6429	14.9286	14.8409	14.7858				-0.0414833	-0.377161	0.294195	14.8091	-0.278326	0.786871	0.993066	-4.83584	0	0
Q9BT78	COP9 signalosome complex subunit 4	COPS4	20.5573	20.5212	20.8251	20.6493	20.6147	20.4758				-0.0546199	-0.372463	0.263223	20.5725	-0.387027	0.707472	0.993066	-4.82	0	0
O00203	AP-3 complex subunit beta-1	AP3B1	18.1859	18.18	18.5323	18.244	18.2678	18.2353				-0.0503881	-0.394473	0.293697	18.2575	-0.329812	0.748874	0.993066	-4.82896	0	0
Q9H173	Nucleotide exchange factor SIL1	SIL1	18.3772	18.2648	17.8306	19.5341	19.4648	19.4314				1.31924	0.950346	1.68814	18.619	8.05419	1.75909e-05	0.0543558	-2.62062	1	1
A9UHW6	MIF4G domain-containing protein	MIF4GD	12.7157	13.0119	13.7417	12.5851	12.8427	13.7732				-0.0893963	-0.830162	0.651369	13.0737	-0.271796	0.791736	0.993066	-4.83663	0	0
Q9BRX5	DNA replication complex GINS protein PSF3	GINS3	14.1377	14.118	14.233	14.1862	14.0462	14.1798				-0.0254891	-0.291142	0.240164	14.13	-0.216094	0.833595	0.993066	-4.84263	0	0
Q9H3R5	Centromere protein H	CENPH	17.3226	17.5787	16.8991	16.7635	16.2489	17.3138				-0.491439	-1.43139	0.448512	16.9136	-1.17752	0.268337	0.993066	-4.57646	0	0
Q8WVV9	Heterogeneous nuclear ribonucleoprotein L-like	HNRNPLL	12.3469	12.0151	11.8045	12.2318	12.3562	12.0516				0.15769	-0.324474	0.639854	12.2336	0.736567	0.479612	0.993066	-4.73731	0	0
P83436	Conserved oligomeric Golgi complex subunit 7	COG7	14.506	14.1674	14.1208	14.8174	14.5564	14.4923				0.357299	-0.0261845	0.740783	14.3078	2.0984	0.0644022	0.993066	-4.13927	0	0
Q8WUR7	UPF0235 protein C15orf40	C15orf40	15.0599	15.3803	15.3131	15.0258	15.0986	15.1508				-0.159328	-0.477515	0.158858	15.1639	-1.12775	0.287768	0.993066	-4.59709	0	0
P49327	Fatty acid synthase	FASN	21.3779	21.254	21.9413	21.4345	21.5123	21.3423				-0.0946987	-0.546363	0.356965	21.4436	-0.472207	0.647699	0.993066	-4.80418	0	0
Q14498	RNA-binding protein 39	RBM39	17.3531	16.9326	16.9998	17.4087	17.418	16.8873				0.142847	-0.324306	0.61	17.2028	0.688677	0.507896	0.993066	-4.7513	0	0
Q6P3W7	SCY1-like protein 2	SCYL2	16.2947	16.6324	16.7874	16.1673	16.3095	16.3049				-0.310947	-0.662147	0.0402531	16.5004	-1.99405	0.0763694	0.993066	-4.19098	0	0
Q13464	Rho-associated protein kinase 1	ROCK1	13.8761	13.8446	14.6252	14.198	13.7601	14.4779				0.0300668	-0.534992	0.595125	14.0801	0.119839	0.907168	0.993066	-4.84981	0	0
Q96IJ6	Mannose-1-phosphate guanyltransferase alpha	GMPPA	16.5256	16.3826	16.9515	17.0464	16.8975	16.8194				0.301193	-0.103479	0.705864	16.7438	1.67627	0.12702	0.993066	-4.34762	0	0
P26599	Polypyrimidine tract-binding protein 1	PTBP1	21.8729	22.3399	22.2175	21.9424	22.0055	21.9008				-0.193874	-0.515919	0.128171	22.0454	-1.35583	0.207262	0.993066	-4.49863	0	0
Q9NUU7	ATP-dependent RNA helicase DDX19A	DDX19A	17.5186	17.2272	17.0958	17.4641	17.5485	17.4411				0.204075	-0.222678	0.630827	17.3663	1.077	0.308711	0.993066	-4.61757	0	0
P32970	CD70 antigen	CD70	14.2985	15.0722	14.8177	14.6085	14.5428	15.171				0.0446548	-0.760039	0.849349	14.7555	0.12498	0.903208	0.993066	-4.84953	0	0
H0YBI8		VEGFA	18.4212	18.9866	18.9424	18.5876	18.901	18.976				0.0381428	-0.710127	0.786413	18.4989	0.114804	0.911049	0.993066	-4.85008	0	0
P28066	Proteasome subunit alpha type-5	PSMA5	21.2379	21.4433	21.5603	21.2152	21.2654	21.2369				-0.174643	-0.45731	0.108023	21.3555	-1.39149	0.196565	0.993066	-4.48243	0	0
O60231	Putative pre-mRNA-splicing factor ATP-dependent RNA helicase DHX16	DHX16	13.2757	13.0579	13.1831	13.4452	13.2667	12.9423				0.0458283	-0.348394	0.44005	13.1375	0.261816	0.799189	0.993066	-4.8378	0	0
P28062	Proteasome subunit beta type-8	PSMB8	16.4214	16.3472	16.6726	16.5275	16.3732	16.2981				-0.0808084	-0.390463	0.228846	16.5253	-0.587736	0.570749	0.993066	-4.77813	0	0
A0A140TA44			18.361	18.8788	18.4919	18.6245	18.5416	18.9591				0.131138	-0.256174	0.518449	18.6543	0.762553	0.464692	0.993066	-4.7294	0	0
Q8ND56	Protein LSM14 homolog A	LSM14A	16.1575	16.2719	16.2818	16.2866	16.1601	16.4335				0.0563555	-0.251239	0.36395	16.1981	0.41263	0.689259	0.993066	-4.81556	0	0
P05067	Amyloid beta A4 protein	APP	25.4024	25.4042	24.6641	25.1633	24.9349	25.3783				0.00191746	-0.576233	0.580067	25.0618	0.00746946	0.994199	0.998459	-4.853	0	0
O95372	Acyl-protein thioesterase 2	LYPLA2	17.7561	17.8207	17.6381	17.9488	17.6879	17.9275				0.116462	-0.185192	0.418115	17.8641	0.869516	0.406517	0.993066	-4.69455	0	0
P50579	Methionine aminopeptidase 2	METAP2	15.9648	16.1115	16.4339	15.914	16.0251	15.657				-0.304718	-0.71519	0.105754	15.999	-1.67193	0.12789	0.993066	-4.34973	0	0
P54802	Alpha-N-acetylglucosaminidase	NAGLU	20.9815	20.4755	19.1997	20.8347	20.4415	19.8821				0.167187	-0.784791	1.11916	20.4085	0.395529	0.701402	0.993066	-4.81856	0	0
O43747	AP-1 complex subunit gamma-1	AP1G1	19.5828	19.6578	19.6345	19.6697	19.5653	19.4715				-0.0561644	-0.38865	0.276321	19.6231	-0.380445	0.712188	0.993066	-4.8211	0	0
P63010	AP-2 complex subunit beta	AP2B1	21.3495	21.4647	22.0347	21.5404	21.4548	21.6707				-0.0610014	-0.473666	0.351663	21.5985	-0.332924	0.746598	0.993066	-4.82851	0	0
O43684	Mitotic checkpoint protein BUB3	BUB3	18.7141	18.6365	19.2289	18.9218	18.9293	18.9124				0.061304	-0.313223	0.435831	18.9247	0.368645	0.720672	0.993066	-4.82303	0	0
P53004	Biliverdin reductase A	BLVRA	20.9797	21.0502	21.0991	20.9982	21.0416	21.1094				0.00675769	-0.26356	0.277076	21.0441	0.0563023	0.956296	0.993066	-4.85231	0	0
Q9UDT6	CAP-Gly domain-containing linker protein 2	CLIP2	17.1063	16.8933	17.2932	17.0444	16.9043	16.8148				-0.176426	-0.556075	0.203223	17.0316	-1.04661	0.321805	0.993066	-4.62955	0	0
Q9P2D7	Dynein heavy chain 1, axonemal	DNAH1	16.9859	16.9334	17.8708	17.2284	17.0798	17.0903				-0.130512	-0.647168	0.386144	17.1847	-0.568921	0.58293	0.993066	-4.78272	0	0
Q16610	Extracellular matrix protein 1	ECM1	23.7665	23.5061	22.6036	23.3986	23.3732	23.5242				0.139958	-0.554127	0.834042	23.2807	0.454138	0.660177	0.993066	-4.80778	0	0
P10768	S-formylglutathione hydrolase	ESD	19.691	19.5357	19.8292	19.9299	19.8043	20.1822				0.286813	-0.0492912	0.622917	19.8099	1.92189	0.0858507	0.993066	-4.22676	0	0
P62873	Guanine nucleotide-binding protein G(I)/G(S)/G(T) subunit beta-1	GNB1	21.299	21.3347	21.2084	21.477	21.4381	21.1955				0.0894835	-0.215232	0.394199	21.3623	0.66138	0.524466	0.993066	-4.75891	0	0
Q6UWU2	Beta-galactosidase-1-like protein	GLB1L	11.7657	11.3464	10.73	11.1658	10.2089	11.3524				-0.371668	-1.24188	0.498546	11.1949	-0.961906	0.360517	0.993066	-4.6617	0	0
O76003	Glutaredoxin-3	GLRX3	20.7975	20.839	21.3043	20.9145	20.967	21.1429				0.0278377	-0.337815	0.393491	20.9194	0.171462	0.867546	0.993066	-4.84647	0	0
P49915	GMP synthase [glutamine-hydrolyzing]	GMPS	19.1613	19.2827	19.1963	19.3342	19.3207	19.4221				0.14559	-0.130751	0.421931	19.2615	1.18656	0.264924	0.993066	-4.57266	0	0
Q6NVY1	3-hydroxyisobutyryl-CoA hydrolase, mitochondrial	HIBCH	18.278	18.5951	18.5321	18.5394	18.3988	18.5738				0.0356004	-0.267558	0.338759	18.514	0.264477	0.797199	0.993066	-4.83749	0	0
P00492	Hypoxanthine-guanine phosphoribosyltransferase	HPRT1	21.9102	22.1588	22.346	21.944	22.1223	22.1512				-0.065842	-0.390909	0.259225	22.0846	-0.456177	0.658763	0.993066	-4.80738	0	0
P26006	Integrin alpha-3	ITGA3	18.9858	18.7212	18.5202	18.9446	18.5837	18.8865				0.0625469	-0.372331	0.497425	18.7956	0.323923	0.753186	0.993066	-4.8298	0	0
Q9H9A6	Leucine-rich repeat-containing protein 40	LRRC40	16.9074	16.9669	16.8334	16.9924	16.9835	17.0707				0.112999	-0.145477	0.371475	16.9256	0.984593	0.349825	0.993066	-4.65327	0	0
Q9NZL9	Methionine adenosyltransferase 2 subunit beta	MAT2B	18.6991	18.9996	19.2694	18.9911	18.8509	19.1756				0.0164782	-0.35599	0.388947	19.0083	0.0996378	0.922754	0.993066	-4.8508	0	0
P31153	S-adenosylmethionine synthase isoform type-2	MAT2A	20.0225	20.2756	20.3406	19.9941	20.1072	20.1682				-0.12305	-0.418219	0.172118	20.1312	-0.938893	0.371606	0.993066	-4.67011	0	0
P04181	Ornithine aminotransferase, mitochondrial	OAT	19.9095	20.5095	20.8727	20.2207	20.2694	20.7615				-0.0133447	-0.591361	0.564672	20.3919	-0.0519962	0.959635	0.993391	-4.85241	0	0
P49023	Paxillin	PXN	15.5364	15.9344	16.3484	15.9987	15.8494	16.2442				0.0910688	-0.364756	0.546894	15.9416	0.449961	0.663078	0.993066	-4.80859	0	0
P12955	Xaa-Pro dipeptidase	PEPD	20.5562	20.7352	20.7958	20.5608	20.672	20.4759				-0.126189	-0.427036	0.174657	20.5812	-0.944673	0.368797	0.993066	-4.66801	0	0
P07205	Phosphoglycerate kinase 2	PGK2	17.1204	16.852	17.1274	17.1679	17.0013	17.4898				0.186413	-0.251516	0.624343	17.1149	0.958685	0.362055	0.993066	-4.66289	0	0
P62714	Serine/threonine-protein phosphatase 2A catalytic subunit beta isoform	PPP2CB	19.8676	19.9663	20.2724	20.0435	20.0689	19.9394				-0.0181385	-0.343794	0.307517	20.0437	-0.125443	0.902851	0.993066	-4.84951	0	0
P62195	26S protease regulatory subunit 8	PSMC5	20.7914	20.5877	20.2527	20.964	20.9054	20.4107				0.2161	-0.26396	0.696161	20.723	1.01382	0.336398	0.993066	-4.64221	0	0
P49721	Proteasome subunit beta type-2	PSMB2	20.3699	20.501	20.5026	20.2873	20.3323	20.0563				-0.232523	-0.521344	0.0562994	20.3749	-1.81317	0.102248	0.993066	-4.28053	0	0
P63151	Serine/threonine-protein phosphatase 2A 55 kDa regulatory subunit B alpha isoform	PPP2R2A	18.3523	18.8099	18.8441	18.6087	18.7108	18.6741				-0.00422878	-0.373197	0.364739	18.6628	-0.0258124	0.979954	0.994607	-4.85287	0	0
Q92530	Proteasome inhibitor PI31 subunit	PSMF1	14.3031	14.3451	14.6382	14.4396	14.9489	14.915				0.339046	-0.11254	0.790633	14.5125	1.69091	0.124131	0.993066	-4.34049	0	0
P13489	Ribonuclease inhibitor	RNH1	21.5495	21.5244	21.4705	21.6841	21.6294	21.849				0.206039	-0.071341	0.483419	21.5572	1.67293	0.127689	0.993066	-4.34924	0	0
Q9Y371	Endophilin-B1	SH3GLB1	18.3184	18.3089	18.2998	18.54	18.4264	18.4619				0.167027	-0.204517	0.538572	18.4076	1.01246	0.337014	0.993066	-4.64273	0	0
P08294	Extracellular superoxide dismutase [Cu-Zn]	SOD3	21.9289	21.7874	20.7805	21.8364	21.7062	21.5734				0.206406	-0.447486	0.860297	21.5206	0.710918	0.494634	0.993066	-4.7449	0	0
P14868	Aspartate--tRNA ligase, cytoplasmic	DARS	17.408	17.46	17.1424	17.6181	17.5037	17.3205				0.143967	-0.223972	0.511907	17.3841	0.881233	0.400465	0.993066	-4.69052	0	0
Q9P273	Teneurin-3	TENM3	18.9035	18.7953	18.4026	18.727	18.6807	18.9239				0.0767119	-0.412728	0.566151	18.7608	0.352994	0.731988	0.993066	-4.8255	0	0
P24752	Acetyl-CoA acetyltransferase, mitochondrial	ACAT1	21.9808	22.2023	22.6905	22.0739	21.9742	21.9355				-0.29669	-0.730773	0.137393	22.0797	-1.53934	0.157131	0.993066	-4.41348	0	0
P25325	3-mercaptopyruvate sulfurtransferase	MPST	17.2677	17.8103	17.6194	17.5988	17.7851	17.684				0.123499	-0.231113	0.478111	17.6353	0.784356	0.452409	0.993066	-4.72259	0	0
Q12931	Heat shock protein 75 kDa, mitochondrial	TRAP1	21.2327	21.5833	21.563	21.3342	21.41	21.2973				-0.112524	-0.420792	0.195743	21.4221	-0.822095	0.431661	0.993066	-4.71044	0	0
Q9BRA2	Thioredoxin domain-containing protein 17	TXNDC17	20.2725	20.5173	20.4959	20.4208	20.5386	20.5987				0.0907925	-0.198967	0.380552	20.4756	0.705693	0.49773	0.993066	-4.74642	0	0
P45974	Ubiquitin carboxyl-terminal hydrolase 5	USP5	21.1387	20.9659	20.5738	21.2646	21.205	20.8536				0.214944	-0.224216	0.654103	21.0418	1.10231	0.298122	0.993066	-4.60743	0	0
P15374	Ubiquitin carboxyl-terminal hydrolase isozyme L3	UCHL3	20.6004	20.8275	20.6765	20.5367	20.6256	20.6278				-0.104783	-0.383465	0.1739	20.6929	-0.846807	0.418429	0.993066	-4.70225	0	0
P25311	Zinc-alpha-2-glycoprotein	AZGP1	17.4871	17.1722	16.3431	16.0321	16.0693	16.3307				-0.856772	-2.54136	0.82782	16.9621	-1.14963	0.279783	0.993066	-4.58812	0	0
Q6DEN2	Dihydropyrimidinase-related protein 3	DPYSL3	23.3736	23.2427	23.4312	23.5066	23.4703	23.1252				0.0181617	-0.36279	0.399113	23.4232	0.107371	0.916783	0.993066	-4.85044	0	0
Q9UBF2	Coatomer subunit gamma-2	COPG2	17.4647	17.1347	17.3268	17.6482	17.4228	17.1078				0.0842039	-0.352128	0.520535	17.3984	0.434629	0.673775	0.993066	-4.81152	0	0
P23786	Carnitine O-palmitoyltransferase 2, mitochondrial	CPT2	15.4651	15.4346	14.5242	15.4748	15.4009	15.1984				0.216695	-0.357003	0.790392	15.3137	0.850683	0.416379	0.993066	-4.70095	0	0
P09960	Leukotriene A-4 hydrolase	LTA4H	23.0152	23.2774	23.2981	23.1049	23.2834	23.1312				-0.023757	-0.325531	0.278017	23.2275	-0.177302	0.863085	0.993066	-4.84602	0	0
Q9Y570	Protein phosphatase methylesterase 1	PPME1	20.7829	21.057	21.4846	20.6641	20.8986	21.0657				-0.232019	-0.68347	0.219432	20.8851	-1.15749	0.276029	0.993066	-4.58483	0	0
P11908	Ribose-phosphate pyrophosphokinase 2	PRPS2	14.1867	13.9313	14.4271	14.3618	14.3374	14.219				0.124356	-0.24282	0.491531	14.1572	0.762773	0.464567	0.993066	-4.72933	0	0
P25788	Proteasome subunit alpha type-3	PSMA3	20.964	21.0179	21.2242	21.1148	21.1208	20.9895				0.00629977	-0.275638	0.288238	21.1561	0.0503239	0.960932	0.994068	-4.85245	0	0
P60900	Proteasome subunit alpha type-6	PSMA6	21.3272	21.309	21.5362	21.4589	21.4329	21.2279				-0.0175329	-0.339546	0.30448	21.4672	-0.122627	0.90502	0.993066	-4.84966	0	0
P20618	Proteasome subunit beta type-1	PSMB1	21.047	21.0922	21.4279	21.2246	21.2582	21.0219				-0.0208206	-0.355008	0.313367	21.2511	-0.140316	0.891412	0.993066	-4.84863	0	0
P28070	Proteasome subunit beta type-4	PSMB4	20.865	21.0092	21.2262	20.9711	21.0023	20.8125				-0.104808	-0.406372	0.196756	21.0314	-0.782742	0.453311	0.993066	-4.7231	0	0
Q7KZF4	Staphylococcal nuclease domain-containing protein 1	SND1	21.1073	20.6937	20.782	21.2564	21.1408	20.8138				0.209289	-0.265717	0.684295	20.9816	0.992319	0.346238	0.993066	-4.65037	0	0
Q9UQ35	Serine/arginine repetitive matrix protein 2	SRRM2	17.7042	18.1522	18.1622	17.5054	17.6369	17.7102				-0.388721	-0.732216	-0.0452265	17.8084	-2.54872	0.0305779	0.993066	-3.92071	0	0
O95630	STAM-binding protein	STAMBP	18.1344	18.4645	18.085	18.2953	18.3561	18.2725				0.0799778	-0.222695	0.382651	18.2719	0.595113	0.566012	0.993066	-4.7763	0	0
P37837	Transaldolase	TALDO1	23.3806	23.3475	23.5864	23.3966	23.3277	23.3565				-0.0778698	-0.353394	0.197654	23.4115	-0.636521	0.539835	0.993066	-4.76562	0	0
P21281	V-type proton ATPase subunit B, brain isoform	ATP6V1B2	20.0454	20.0423	20.0825	20.0751	19.9728	19.9411				-0.0604211	-0.336464	0.215622	20.0483	-0.492964	0.633506	0.993066	-4.79988	0	0
P17174	Aspartate aminotransferase, cytoplasmic	GOT1	22.1039	22.5132	22.6486	22.1603	22.3299	22.2695				-0.168648	-0.524934	0.187639	22.3409	-1.06607	0.313374	0.993066	-4.62191	0	0
P35998	26S protease regulatory subunit 7	PSMC2	21.1441	20.7867	20.3852	21.0609	21.0204	20.5628				0.109361	-0.392983	0.611704	20.8681	0.490302	0.635317	0.993066	-4.80044	0	0
P48723	Heat shock 70 kDa protein 13	HSPA13	21.6802	21.5814	20.7845	21.5535	21.4354	21.7018				0.214883	-0.384278	0.814044	21.4809	0.807722	0.439486	0.993066	-4.71512	0	0
Q15435	Protein phosphatase 1 regulatory subunit 7	PPP1R7	19.6549	19.9395	19.7887	19.894	19.8353	19.8009				0.0490055	-0.225851	0.323862	19.8318	0.401553	0.697114	0.993066	-4.81751	0	0
Q9HA64	Ketosamine-3-kinase	FN3KRP	16.4588	16.4573	16.6773	16.4139	16.5912	16.6363				0.0160269	-0.269472	0.301525	16.5476	0.12643	0.902092	0.993066	-4.84945	0	0
O15127	Secretory carrier-associated membrane protein 2	SCAMP2	15.091	14.9988	14.9106	15.4524	15.2273	15.2468				0.308723	-0.0623814	0.679828	15.0295	1.8736	0.0928046	0.993066	-4.25068	0	0
P54819	Adenylate kinase 2, mitochondrial	AK2	21.5322	22.0508	22.1176	21.7512	21.6997	21.8034				-0.148789	-0.517017	0.219439	21.8466	-0.910033	0.385858	0.993066	-4.68044	0	0
P43487	Ran-specific GTPase-activating protein	RANBP1	19.8779	19.7344	19.8833	19.6843	20.0965	19.8653				0.0501641	-0.280064	0.380392	19.8291	0.342123	0.739888	0.993066	-4.82715	0	0
P50502	Hsc70-interacting protein	ST13	21.3464	21.4309	21.7122	21.3566	21.4653	21.5246				-0.0476413	-0.358336	0.263053	21.4616	-0.345345	0.737543	0.993066	-4.82666	0	0
P09417	Dihydropteridine reductase	QDPR	19.8611	19.9809	19.9676	19.871	19.8253	19.8697				-0.0811983	-0.352112	0.189715	19.8792	-0.675024	0.516144	0.993066	-4.75514	0	0
Q16222	UDP-N-acetylhexosamine pyrophosphorylase	UAP1	19.0503	19.548	19.4533	19.2574	19.7866	19.6052				0.199204	-0.240951	0.639358	19.428	1.01928	0.333934	0.993066	-4.64012	0	0
Q13630	GDP-L-fucose synthase	TSTA3	20.162	20.3077	19.5379	20.1911	20.3781	19.8777				0.146455	-0.342682	0.635592	20.1617	0.674336	0.516561	0.993066	-4.75533	0	0
Q9Y3Q3	Transmembrane emp24 domain-containing protein 3	TMED3	14.3602	14.6213	13.5419	14.4606	14.2453	14.2757				0.152655	-0.421513	0.726822	14.1885	0.598791	0.563658	0.993066	-4.77537	0	0
A0A140VKE1		UGP2	21.399	21.4811	21.8215	21.4212	21.4615	21.385				-0.144608	-0.456891	0.167674	21.52	-1.04291	0.323424	0.993066	-4.63099	0	0
O95757	Heat shock 70 kDa protein 4L	HSPA4L	16.4479	16.4704	17.0093	16.5238	16.4653	16.5909				-0.115863	-0.489271	0.257545	16.5968	-0.698818	0.501822	0.993066	-4.7484	0	0
Q13409	Cytoplasmic dynein 1 intermediate chain 2	DYNC1I2	19.0514	19.3683	19.6265	18.9328	19.5731	18.8684				-0.22399	-0.709839	0.261858	19.1211	-1.03832	0.325447	0.993066	-4.63277	0	0
O00487	26S proteasome non-ATPase regulatory subunit 14	PSMD14	18.9339	18.476	18.4835	18.7559	18.9796	18.2429				0.0283452	-0.489993	0.546683	18.6496	0.12316	0.90461	0.993066	-4.84963	0	0
P36955	Pigment epithelium-derived factor	SERPINF1	21.7723	21.692	20.8713	21.4337	21.4769	21.8677				0.14762	-0.444328	0.739569	21.4113	0.561649	0.587676	0.993066	-4.78446	0	0
Q9NRY5	Protein FAM114A2	FAM114A2	16.3234	16.8388	16.493	16.5807	16.9137	16.7036				0.180935	-0.195416	0.557287	16.6348	1.08276	0.306276	0.993066	-4.61528	0	0
Q9ULX6	A-kinase anchor protein 8-like	AKAP8L	18.0631	18.1832	18.7136	17.9669	17.9495	18.0368				-0.335562	-0.764187	0.0930627	18.1707	-1.76319	0.110725	0.993066	-4.30513	0	0
P20962	Parathymosin	PTMS	22.5034	22.3302	22.6634	22.2227	22.2426	22.1821				-0.283188	-0.585303	0.0189259	22.3771	-2.11109	0.0630757	0.993066	-4.13299	0	0
P51149	Ras-related protein Rab-7a	RAB7A	20.8431	20.7952	20.9399	20.7824	20.8446	20.8855				-0.0218901	-0.27805	0.23427	20.8134	-0.19246	0.851532	0.993066	-4.84477	0	0
Q9NNW7	Thioredoxin reductase 2, mitochondrial	TXNRD2	14.4752	14.2865	14.8824	14.408	14.1364	14.2884				-0.270423	-0.684552	0.143706	14.4434	-1.47066	0.174496	0.993066	-4.44584	0	0
P49908	Selenoprotein P	SEPP1	18.6952	18.4821	17.6625	18.3872	18.2179	18.5652				0.110199	-0.523372	0.743771	18.3075	0.39173	0.704112	0.993066	-4.81921	0	0
P34059	N-acetylgalactosamine-6-sulfatase	GALNS	18.6995	18.704	18.4343	18.7709	18.4174	18.5792				-0.0234116	-0.353574	0.306751	18.715	-0.159701	0.876543	0.993066	-4.84733	0	0
Q9C0B1	Alpha-ketoglutarate-dependent dioxygenase FTO	FTO	18.7198	18.923	19.3136	18.7799	19.0544	19.1655				0.0145045	-0.37748	0.406489	19.001	0.0833366	0.935356	0.993066	-4.85146	0	0
O43301	Heat shock 70 kDa protein 12A	HSPA12A	15.7583	15.5622	15.199	15.8467	15.9872	15.2424				0.185558	-0.335699	0.706815	15.6336	0.801735	0.442774	0.993066	-4.71705	0	0
P49419	Alpha-aminoadipic semialdehyde dehydrogenase	ALDH7A1	18.4751	18.7457	18.1282	18.7298	18.6611	18.4647				0.168862	-0.303944	0.641667	18.5968	0.804363	0.441329	0.993066	-4.71621	0	0
A0A1B0GTI9	UPF0450 protein C17orf58	C17orf58	11.9301	10.7633	11.2095	11.2824	11.0203	11.8104				0.0700496	-0.641391	0.78149	11.2177	0.221754	0.829314	0.993066	-4.84208	0	0
Q8NFD5	AT-rich interactive domain-containing protein 1B	ARID1B	14.1247	14.1309	14.1631	14.4092	14.1411	14.3399				0.157169	-0.136845	0.451184	14.214	1.20393	0.258459	0.993066	-4.5653	0	0
Q13510	Acid ceramidase	ASAH1	21.1971	20.8878	20.8877	21.153	21.0143	20.7111				-0.0313779	-0.40907	0.346314	20.9896	-0.187107	0.855608	0.993066	-4.84522	0	0
Q96EK5	KIF1-binding protein	KIAA1279	17.9776	18.0382	17.6154	18.1514	17.9365	17.6146				0.0237906	-0.389643	0.437224	17.8736	0.129599	0.899652	0.993066	-4.84927	0	0
Q9H1H9	Kinesin-like protein KIF13A	KIF13A	13.7937	14.0371	13.4305	13.9151	14.2432	13.9432				0.280092	-0.140049	0.700233	13.9094	1.50144	0.166515	0.993066	-4.43139	0	0
Q6P1J9	Parafibromin	CDC73	16.6205	16.6496	16.817	16.6587	16.4848	16.6208				-0.107601	-0.382964	0.167762	16.6612	-0.880063	0.401066	0.993066	-4.69093	0	0
P07339	Cathepsin D	CTSD	27.6679	27.2303	26.4207	27.592	27.2807	26.8929				0.14889	-0.540994	0.838775	27.2975	0.486064	0.638206	0.993066	-4.80133	0	0
O75787	Renin receptor	ATP6AP2	20.4694	20.7152	19.901	20.4153	20.6597	20.571				0.186844	-0.404737	0.778424	20.4828	0.711324	0.494394	0.993066	-4.74478	0	0
Q5EBL4	RILP-like protein 1	RILPL1	17.6668	17.7597	17.6933	17.5595	17.7015	17.8412				-0.00586915	-0.282129	0.270391	17.7131	-0.0478476	0.962853	0.994521	-4.8525	0	0
A0A1B0GW23		ABHD14A	19.972	19.8588	19.0468	19.5424	19.4909	19.3895				-0.151587	-0.65871	0.355537	19.6287	-0.67321	0.517246	0.993066	-4.75565	0	0
Q01081	Splicing factor U2AF 35 kDa subunit	U2AF1	17.12	17.1031	17.1172	17.7931	17.4754	17.0758				0.334705	-0.0645156	0.733926	17.2793	1.88822	0.090645	0.993066	-4.24344	0	0
P25445	Tumor necrosis factor receptor superfamily member 6	FAS	12.4629	12.0782	11.9508	11.4867	11.5335	11.6539				-0.605898	-1.17117	-0.0406223	11.7175	-2.41403	0.0382433	0.993066	-3.9849	0	0
P23352	Anosmin-1	KAL1	12.4826	12.3841	12.3619	12.4001	11.9557	12.4412				-0.143849	-0.482485	0.194788	12.3723	-0.9567	0.363004	0.993066	-4.66361	0	0
P06858	Lipoprotein lipase	LPL	13.705	14.1242	13.7424	13.2199	14.1523	14.9888				0.263142	-0.632501	1.15878	13.9327	0.661696	0.524273	0.993066	-4.75883	0	0
O75695	Protein XRP2	RP2	14.7528	14.9605	15.2297	14.552	14.7891	15.3268				-0.0917041	-0.639863	0.456455	14.9548	-0.376778	0.71482	0.993066	-4.82171	0	0
P23258	Tubulin gamma-1 chain	TUBG1	14.186	14.0635	14.1712	14.2957	14.3766	13.8016				0.0177168	-0.382958	0.418391	14.122	0.0995857	0.922794	0.993066	-4.8508	0	0
A0A1C3PHH2		HLA-A	19.4058	19.088	18.6001	19.5079	19.2155	19.1186				0.249334	-0.211886	0.710555	19.292	1.21752	0.253491	0.993066	-4.55951	0	0
A0A1C3PI47		HLA-C	13.9074	13.3348	13.1325	13.855	13.7192	13.7346				0.31136	-0.184945	0.807665	13.7802	1.41292	0.190366	0.993066	-4.4726	0	0
A0A1C7CYX9	Dihydropyrimidinase-related protein 2	DPYSL2	22.3276	22.2824	22.5457	22.4277	22.501	22.1017				-0.0417935	-0.444992	0.361405	22.4283	-0.23345	0.820486	0.993066	-4.84091	0	0
P02144	Myoglobin	MB	17.8897	17.6105	17.475	17.7091	17.6271	18.344				0.235033	-0.403094	0.87316	17.9616	0.829516	0.427658	0.993066	-4.708	0	0
A0A1L2BME7			19.9554	19.5159	19.229	20.302	20.1005	20.2022				0.63477	0.199535	1.07001	20.063	3.2847	0.00909127	0.993066	-3.59859	0	0
Q10471	Polypeptide N-acetylgalactosaminyltransferase 2	GALNT2	23.1834	23.0602	22.3831	22.7693	22.7054	23.058				-0.0313028	-0.639601	0.576995	22.8903	-0.115897	0.910207	0.993066	-4.85002	0	0
Q8WWI1	LIM domain only protein 7	LMO7	20.4262	20.5735	20.7797	20.3779	20.5433	20.6863				-0.0573191	-0.404837	0.290199	20.5678	-0.371471	0.718636	0.993066	-4.82257	0	0
P55196	Afadin	MLLT4	16.2793	16.3516	16.5818	16.2493	16.4471	16.3965				-0.0399479	-0.334915	0.255019	16.2927	-0.305017	0.767092	0.993066	-4.83241	0	0
Q9Y490	Talin-1	TLN1	24.1823	24.0194	24.5428	24.3583	24.2689	24.2497				0.0441309	-0.340183	0.428445	24.2615	0.258619	0.801581	0.993066	-4.83817	0	0
Q7Z7G0	Target of Nesh-SH3	ABI3BP	16.6461	16.5316	15.7658	16.7808	16.6541	16.9591				0.483519	-0.0970568	1.0641	16.4052	1.87568	0.0924946	0.993066	-4.24965	0	0
Q99757	Thioredoxin, mitochondrial	TXN2	16.4018	16.9565	16.7399	16.3658	16.3583	16.6798				-0.231428	-0.646089	0.183233	16.561	-1.25698	0.239512	0.993066	-4.54248	0	0
Q8NE71	ATP-binding cassette sub-family F member 1	ABCF1	18.5075	18.6698	18.8161	18.2733	18.365	18.435				-0.306729	-0.600743	-0.0127151	18.4894	-2.34958	0.0425573	0.993066	-4.01603	0	0
Q99941	Cyclic AMP-dependent transcription factor ATF-6 beta	ATF6B	18.3851	18.5728	17.9437	18.422	18.5756	18.8252				0.307062	-0.306165	0.92029	18.3381	1.12774	0.287775	0.993066	-4.5971	0	0
P00751	Complement factor B	CFB	19.287	18.927	18.3475	19.0386	18.6969	18.7396				-0.0287917	-0.529425	0.471842	18.92	-0.129524	0.89971	0.993066	-4.84927	0	0
P0DJD0	RANBP2-like and GRIP domain-containing protein 1	RGPD1	13.0125	13.1081	13.5575	13.0931	12.9121	12.9466				-0.242067	-0.628895	0.14476	13.1986	-1.40936	0.191384	0.993066	-4.47424	0	0
P08397	Porphobilinogen deaminase	HMBS	19.2415	19.7772	19.6753	19.3406	19.4987	19.4401				-0.138241	-0.49297	0.216488	19.4454	-0.877693	0.402287	0.993066	-4.69174	0	0
A0A1W2PNV4		ARPC1B	16.654	17.0734	17.392	16.9353	16.9821	16.8835				-0.106171	-0.56985	0.357508	16.97	-0.515695	0.618142	0.993066	-4.79498	0	0
P42226	Signal transducer and activator of transcription 6	STAT6	16.8712	16.6332	16.2881	17.0351	16.7956	16.6817				0.23994	-0.195113	0.674993	16.6984	1.24212	0.244699	0.993066	-4.54893	0	0
Q9H3U1	Protein unc-45 homolog A	UNC45A	15.3375	15.5817	15.3798	15.5241	15.5297	15.4613				0.0720144	-0.225395	0.369424	15.4647	0.545341	0.598395	0.993066	-4.78829	0	0
Q8NC96	Adaptin ear-binding coat-associated protein 1	NECAP1	13.3081	13.3572	13.6937	13.347	13.6075	13.8115				0.135678	-0.283065	0.554422	13.5099	0.729737	0.483584	0.993066	-4.73935	0	0
P23368	NAD-dependent malic enzyme, mitochondrial	ME2	16.2816	16.479	16.6011	16.3125	16.422	16.3665				-0.0869279	-0.451664	0.277809	16.4416	-0.536764	0.604074	0.993066	-4.79026	0	0
P30876	DNA-directed RNA polymerase II subunit RPB2	POLR2B	12.476	12.2385	12.8807	12.3375	12.3112	12.4008				-0.181918	-0.642301	0.278465	12.416	-0.889938	0.396009	0.993066	-4.6875	0	0
P23193	Transcription elongation factor A protein 1	TCEA1	18.3901	18.5394	19.1433	18.3824	18.4999	18.4408				-0.249908	-0.682932	0.183117	18.5523	-1.29978	0.225068	0.993066	-4.5237	0	0
Q9NYF8	Bcl-2-associated transcription factor 1	BCLAF1	15.9107	16.067	16.2168	15.8065	15.8121	16.0804				-0.165177	-0.472569	0.142216	15.9841	-1.2102	0.256157	0.993066	-4.56263	0	0
Q92841	Probable ATP-dependent RNA helicase DDX17	DDX17	19.3448	19.2135	19.9237	19.461	19.3883	19.6702				0.0124812	-0.418106	0.443069	19.4617	0.0652825	0.949335	0.993066	-4.85206	0	0
Q86SQ0	Pleckstrin homology-like domain family B member 2	PHLDB2	12.8467	12.7905	13.7167	13.0516	12.8186	13.0089				-0.158246	-0.694481	0.377989	13.0752	-0.664631	0.522476	0.993066	-4.75802	0	0
Q92878	DNA repair protein RAD50	RAD50	16.2174	15.5531	15.2816	15.9664	15.8034	15.4654				0.0610372	-0.480418	0.602493	15.7005	0.253884	0.805127	0.993066	-4.83871	0	0
Q9UBB4	Ataxin-10	ATXN10	15.4717	15.5321	15.2404	15.3474	15.5688	15.6391				0.103726	-0.258958	0.46641	15.3806	0.644114	0.535113	0.993066	-4.7636	0	0
Q5JSZ5	Protein PRRC2B	PRRC2B	15.3859	15.8052	15.7972	15.4095	15.6334	15.3246				-0.206959	-0.552809	0.138892	15.486	-1.34772	0.209764	0.993066	-4.50229	0	0
A0A1W2PQS6			17.921	17.9983	18.356	17.8409	17.9959	18.1397				-0.0996152	-0.438203	0.238972	18.054	-0.66261	0.523713	0.993066	-4.75858	0	0
P23434	Glycine cleavage system H protein, mitochondrial	GCSH	19.0525	19.2336	19.29	19.2612	19.1864	19.2631				0.0448759	-0.243699	0.333451	19.2249	0.350234	0.733991	0.993066	-4.82592	0	0
Q14353	Guanidinoacetate N-methyltransferase	GAMT	17.147	17.3599	17.0688	17.2953	17.5453	17.6376				0.300847	-0.0160563	0.61775	17.3436	2.13807	0.060343	0.993066	-4.11966	0	0
Q86VQ6	Thioredoxin reductase 3	TXNRD3	14.4705	14.0087	13.9904	14.1251	14.2952	14.1886				0.0464101	-0.349558	0.442378	14.1598	0.263971	0.797578	0.993066	-4.83755	0	0
O15056	Synaptojanin-2	SYNJ2	15.0958	15.018	14.7228	14.7445	14.9748	15.0711				-0.0154184	-0.453473	0.422636	14.9112	-0.0792708	0.938502	0.993066	-4.85161	0	0
Q8N0V5	N-acetyllactosaminide beta-1,6-N-acetylglucosaminyl-transferase, isoform A	GCNT2	16.5061	16.131	15.4971	16.3689	16.3824	16.1788				0.265321	-0.311503	0.842145	16.1348	1.03593	0.326503	0.993066	-4.6337	0	0
Q8NEB9	Phosphatidylinositol 3-kinase catalytic subunit type 3	PIK3C3	12.6183	12.922	13.1639	12.5934	12.1167	12.6314				-0.454184	-0.91594	0.00757187	12.7255	-2.21525	0.053143	0.993066	-4.08163	0	0
Q03426	Mevalonate kinase	MVK	15.1965	14.5976	14.8328	15.324	15.1563	14.8535				0.235629	-0.192786	0.664043	14.9754	1.2387	0.245906	0.993066	-4.55041	0	0
P06744	Glucose-6-phosphate isomerase	GPI	24.4205	24.937	24.9192	24.7019	24.8322	24.7993				0.0188538	-0.341855	0.379563	24.7159	0.117719	0.908802	0.993066	-4.84992	0	0
P51610	Host cell factor 1	HCFC1	19.3984	19.2097	19.7002	19.4316	19.3007	19.2697				-0.102074	-0.464022	0.259875	19.3644	-0.635143	0.540695	0.993066	-4.76599	0	0
B2RDW1	Ubiquitin-40S ribosomal protein S27a	HEL112	21.6843	21.351	21.6351	21.5732	21.4002	21.4812				-0.0719158	-0.442623	0.298792	21.495	-0.436914	0.672175	0.993066	-4.81109	0	0
A0A4P2SR52		HLA-A	17.6128	17.457	16.6934	17.4999	17.0402	17.2979				0.0249288	-0.49845	0.548307	17.3989	0.107273	0.916859	0.993066	-4.85045	0	0
P35475	Alpha-L-iduronidase	IDUA	14.2526	13.4647	13.4984	13.5214	13.5476	13.4311				-0.238572	-0.692607	0.215464	13.7695	-1.1834	0.266111	0.993066	-4.57399	0	0
P08651	Nuclear factor 1 C-type	NFIC	15.8345	15.923	16.0157	15.8661	15.9923	15.397				-0.172577	-0.595092	0.249939	15.8216	-0.919905	0.380939	0.993066	-4.67694	0	0
O43175	D-3-phosphoglycerate dehydrogenase	PHGDH	20.5363	20.15	20.8471	20.7189	20.6818	20.4992				0.122193	-0.32832	0.572706	20.5141	0.610861	0.555973	0.993066	-4.77231	0	0
P31350	Ribonucleoside-diphosphate reductase subunit M2	RRM2	17.2977	16.3016	17.6902	16.2074	17.9234	16.8627				-0.0986668	-1.12043	0.923092	16.7504	-0.217483	0.832544	0.993066	-4.8425	0	0
P50897	Palmitoyl-protein thioesterase 1	PPT1	19.6212	19.1877	18.3319	19.653	19.5725	19.5435				0.542742	-0.103149	1.18863	19.4378	1.89251	0.0900208	0.993066	-4.24131	0	0
P28331	NADH-ubiquinone oxidoreductase 75 kDa subunit, mitochondrial	NDUFS1	15.0533	15.4079	14.9817	15.2684	15.4639	14.8941				0.0612021	-0.620957	0.743361	15.0611	0.202061	0.844234	0.993066	-4.84393	0	0
A0A2H4G024			19.3778	19.0475	18.5201	19.4113	19.0576	19.0749				0.199466	-0.276338	0.67527	19.2269	0.944157	0.369048	0.993066	-4.6682	0	0
O75116	Rho-associated protein kinase 2	ROCK2	17.5657	17.6494	18.1646	17.6633	17.5859	17.7116				-0.139628	-0.538276	0.259021	17.7134	-0.788832	0.449915	0.993066	-4.72117	0	0
A0A2Q3DQE3	Calcium/calmodulin-dependent protein kinase type II subunit gamma	CAMK2G	12.714	12.7562	12.3217	13.2893	12.9628	13.2775				0.579243	0.221212	0.937275	12.9423	3.6437	0.00511185	0.993066	-3.46211	0	0
P49590	Probable histidine--tRNA ligase, mitochondrial	HARS2	15.8414	16.0122	16.7537	15.9024	15.9444	16.0095				-0.250382	-0.760548	0.259783	16.0562	-1.10534	0.296875	0.993066	-4.60621	0	0
O60313	Dynamin-like 120 kDa protein, mitochondrial	OPA1	15.7302	15.9519	16.7705	16.0137	15.8096	15.8649				-0.254823	-0.838126	0.32848	15.9177	-0.983893	0.350152	0.993066	-4.65353	0	0
F5GWX5	Chromodomain-helicase-DNA-binding protein 4	CHD4	16.7968	17.0866	16.895	16.8	16.844	16.6152				-0.173055	-0.521938	0.175829	16.8155	-1.11714	0.292055	0.993066	-4.60143	0	0
P48637	Glutathione synthetase	GSS	20.6139	20.7585	20.6584	20.6855	20.7757	20.5189				-0.0169117	-0.301292	0.267469	20.7109	-0.133934	0.896318	0.993066	-4.84902	0	0
Q86VX2	COMM domain-containing protein 7	COMMD7	15.9234	15.8493	16.1001	16.1506	16.1237	15.7846				0.0620175	-0.278182	0.402218	16.0338	0.410567	0.690719	0.993066	-4.81593	0	0
P21926	CD9 antigen	CD9	19.4529	19.2995	19.007	19.1628	18.7772	19.0412				-0.259392	-0.625409	0.106625	19.1645	-1.59609	0.143952	0.993066	-4.38637	0	0
P40939	Trifunctional enzyme subunit alpha, mitochondrial	HADHA	15.0281	14.6499	14.8265	14.3649	14.4934	14.8489				-0.265767	-0.632301	0.100767	14.682	-1.63302	0.135918	0.993066	-4.36859	0	0
A0A2R8Y4Z1			17.45	17.1937	16.4198	16.9391	17.0894	17.2048				0.0566456	-0.570612	0.683903	17.1148	0.203387	0.843227	0.993066	-4.84381	0	0
A0A2R8Y4Z8			11.347	11.0154	11.1285	10.9024	11.1553	11.1473				-0.0952963	-0.719353	0.528761	11.0143	-0.343918	0.738581	0.993066	-4.82688	0	0
Q8IWE5	Pleckstrin homology domain-containing family M member 2	PLEKHM2	15.393	15.6755	15.3414	15.168	15.2147	15.3979				-0.209817	-0.582339	0.162705	15.4005	-1.26851	0.235548	0.993066	-4.53746	0	0
Q99700	Ataxin-2	ATXN2	14.8181	14.7086	15.8304	14.6501	14.7746	15.0089				-0.307833	-0.925587	0.309921	14.8369	-1.12228	0.289971	0.993066	-4.59933	0	0
Q15813	Tubulin-specific chaperone E	TBCE	15.0408	14.7002	14.4787	15.2005	15.0697	15.2204				0.423667	0.0430042	0.80433	14.965	2.50661	0.0327934	0.993066	-3.94064	0	0
P35241	Radixin	RDX	21.7017	21.8376	22.1509	21.6559	21.7554	21.8669				-0.137328	-0.461998	0.187342	21.8324	-0.952621	0.364962	0.993066	-4.66511	0	0
A0A2R8Y5V9			22.3493	22.2662	22.5574	22.2461	22.338	22.0203				-0.189504	-0.513518	0.13451	22.2685	-1.31722	0.219396	0.993066	-4.51595	0	0
P32969	60S ribosomal protein L9	RPL9	18.7879	18.3248	18.8222	18.757	18.6721	18.6305				0.0415361	-0.304039	0.387111	18.6858	0.270698	0.792554	0.993066	-4.83676	0	0
A0A2R8Y623			17.9255	17.9215	19.3683	18.1557	18.087	18.6844				-0.0960671	-1.21095	1.01881	18.0686	-0.194066	0.850311	0.993066	-4.84463	0	0
Q9Y4G8	Rap guanine nucleotide exchange factor 2	RAPGEF2	13.914	13.5941	13.9712	13.8131	13.7799	13.9324				0.0153298	-0.567974	0.598634	13.7592	0.0591895	0.954058	0.993066	-4.85223	0	0
A0A2R8Y6F8	Peripheral plasma membrane protein CASK	CASK	17.8609	18.1465	19.0954	17.8909	17.9036	18.2332				-0.35841	-0.987838	0.271018	18.1733	-1.28244	0.230829	0.993066	-4.53134	0	0
P46777	60S ribosomal protein L5	RPL5	19.6527	19.1385	19.6554	19.7379	19.6469	19.4349				0.124387	-0.345607	0.594381	19.5741	0.596055	0.565408	0.993066	-4.77606	0	0
Q16626	Male-enhanced antigen 1	MEA1	18.4051	18.5007	18.7796	18.2575	18.7397	18.5075				-0.0602436	-0.44984	0.329353	18.527	-0.348257	0.735426	0.993066	-4.82622	0	0
Q9H2P0	Activity-dependent neuroprotector homeobox protein	ADNP	15.4874	15.4734	15.4957	15.2727	15.2332	15.2113				-0.246454	-0.513281	0.0203726	15.3412	-2.08022	0.0663486	0.993066	-4.14826	0	0
Q9H1Y0	Autophagy protein 5	ATG5	12.6429	12.5229	13.571	13.3808	13.013	12.8401				0.165659	-0.490457	0.821775	12.9327	0.568639	0.583114	0.993066	-4.78279	0	0
P60891	Ribose-phosphate pyrophosphokinase 1	PRPS1	17.3211	17.2189	17.2194	17.1594	17.394	17.5759				0.123312	-0.214568	0.461191	17.2322	0.82195	0.43174	0.993066	-4.71049	0	0
Q13136	Liprin-alpha-1	PPFIA1	17.0181	17.173	17.2319	17.0133	16.9844	16.9541				-0.157091	-0.420821	0.106639	17.0663	-1.34151	0.211693	0.993066	-4.50508	0	0
P11171	Protein 4.1	EPB41	15.6452	15.3907	15.5995	15.5138	15.6423	15.8518				0.124141	-0.200369	0.448651	15.6013	0.861572	0.410657	0.993066	-4.69726	0	0
P30043	Flavin reductase (NADPH)	BLVRB	17.9964	17.9695	17.5663	17.9227	17.8618	17.954				0.0687643	-0.283785	0.421314	17.861	0.439285	0.670518	0.993066	-4.81064	0	0
P62263	40S ribosomal protein S14	RPS14	16.5506	16.6105	17.9561	16.7559	16.7508	17.133				-0.159162	-0.904357	0.586032	16.9157	-0.481032	0.641646	0.993066	-4.80237	0	0
P62847	40S ribosomal protein S24	RPS24	15.6563	15.3514	17.2558	16.1122	15.9811	16.3162				0.0486728	-0.875302	0.972647	16.0332	0.11864	0.908092	0.993066	-4.84988	0	0
Q9Y3Z3	Deoxynucleoside triphosphate triphosphohydrolase SAMHD1	SAMHD1	16.0061	15.7798	15.5872	16.3749	16.1096	15.7034				0.271578	-0.275095	0.818251	16.0272	1.11885	0.291362	0.993066	-4.60073	0	0
P15104	Glutamine synthetase	GLUL	16.9585	17.144	17.9304	17.0658	17.1774	16.8774				-0.304092	-0.915927	0.307743	17.0761	-1.11937	0.291149	0.993066	-4.60052	0	0
O00462	Beta-mannosidase	MANBA	22.4408	22.3053	21.8019	22.2357	22.1554	22.5961				0.146406	-0.418283	0.711094	22.2999	0.58392	0.573208	0.993066	-4.77907	0	0
P48506	Glutamate--cysteine ligase catalytic subunit	GCLC	18.7657	18.977	19.3249	18.686	18.8595	18.6008				-0.307095	-0.693339	0.079149	18.8427	-1.79067	0.105988	0.993066	-4.29162	0	0
Q96AX1	Vacuolar protein sorting-associated protein 33A	VPS33A	15.1396	15.2919	15.2239	15.3086	15.3566	15.0314				0.0137278	-0.409878	0.437333	15.289	0.0729866	0.943368	0.993066	-4.85183	0	0
Q15437	Protein transport protein Sec23B	SEC23B	17.3432	17.4667	17.7121	17.5407	17.3844	17.4118				-0.0616821	-0.438501	0.315137	17.4508	-0.368663	0.720659	0.993066	-4.82303	0	0
Q05639	Elongation factor 1-alpha 2	EEF1A2	13.3054	12.973	13.9814	13.8112	14.0149	14.0449				0.537092	-0.188194	1.26238	13.5194	1.6678	0.128722	0.993066	-4.35174	0	0
P13987	CD59 glycoprotein	CD59	19.851	19.3609	19.3949	19.7323	19.4306	19.8942				0.150084	-0.264314	0.564482	19.6752	0.815678	0.435143	0.993066	-4.71254	0	0
Q4KWH8	1-phosphatidylinositol 4,5-bisphosphate phosphodiesterase eta-1	PLCH1	19.6277	19.0574	19.6762	19.5366	19.4817	18.8617				-0.160427	-0.709262	0.388407	19.47	-0.658326	0.526341	0.993066	-4.75975	0	0
Q68EM7	Rho GTPase-activating protein 17	ARHGAP17	16.3371	16.102	16.4235	16.3445	16.4322	16.4371				0.117033	-0.223284	0.45735	16.3023	0.774512	0.457928	0.993066	-4.72568	0	0
Q9NZN5	Rho guanine nucleotide exchange factor 12	ARHGEF12	12.6177	12.8261	12.4217	12.569	12.9688	13.1025				0.258302	-0.130746	0.647351	12.8304	1.4953	0.168082	0.993066	-4.43429	0	0
O75962	Triple functional domain protein	TRIO	14.139	14.6447	14.6648	14.7133	14.7021	14.3988				0.121895	-0.352718	0.596509	14.5017	0.578429	0.576757	0.993066	-4.78042	0	0
Q96PE2	Rho guanine nucleotide exchange factor 17	ARHGEF17	12.5465	12.2386	12.5271	12.6905	11.9033	11.2192				-0.499745	-1.3536	0.354112	12.2253	-1.31816	0.219095	0.993066	-4.51553	0	0
Q6XZF7	Dynamin-binding protein	DNMBP	15.2264	15.301	15.1873	15.3762	15.1154	15.673				0.149968	-0.279516	0.579453	15.3129	0.786423	0.451256	0.993066	-4.72194	0	0
O00244	Copper transport protein ATOX1	ATOX1	19.9421	19.7983	19.8552	19.9303	20.1604	19.8267				0.107245	-0.308606	0.523096	19.7742	0.580824	0.575208	0.993066	-4.77983	0	0
Q16643	Drebrin	DBN1	19.6799	19.9457	20.0696	19.6379	19.7958	19.8055				-0.152037	-0.475551	0.171476	19.8279	-1.05843	0.316662	0.993066	-4.62492	0	0
Q86VQ0	Lebercilin	LCA5	16.4033	16.6581	16.627	15.7821	15.9712	16.4538				-0.493816	-0.982125	-0.00550809	16.1661	-2.27759	0.0479441	0.993066	-4.05108	0	0
Q15370	Transcription elongation factor B polypeptide 2	TCEB2	20.3163	20.4041	20.4792	20.5037	20.7259	20.6814				0.237137	-0.0393396	0.513614	20.5319	1.93172	0.0844964	0.993066	-4.22189	0	0
P35555	Fibrillin-1	FBN1	24.8393	24.6327	23.8647	24.3737	24.2905	24.7675				0.0316228	-0.743156	0.806402	24.4311	0.0919232	0.928715	0.993066	-4.85113	0	0
Q9Y287	Integral membrane protein 2B	ITM2B	19.8896	20.0822	19.3074	19.8426	19.7847	20.0861				0.144739	-0.578463	0.867941	19.6883	0.450743	0.662534	0.993066	-4.80844	0	0
P01009	Alpha-1-antitrypsin	SERPINA1	19.601	19.8784	19.4015	19.4148	19.6042	20.2701				0.136096	-0.701493	0.973686	19.7286	0.365948	0.722617	0.993066	-4.82346	0	0
P02792	Ferritin light chain	FTL	20.2421	20.7076	21.0534	20.0696	20.2745	20.1165				-0.514162	-0.959799	-0.0685255	20.4332	-2.5985	0.0281504	0.993066	-3.89733	0	0
Q86SX6	Glutaredoxin-related protein 5, mitochondrial	GLRX5	19.1838	19.5687	19.3969	19.4202	19.478	19.444				0.0642944	-0.31298	0.441569	19.327	0.383812	0.709774	0.993066	-4.82054	0	0
Q13561	Dynactin subunit 2	DCTN2	21.8536	21.9749	22.1202	21.8966	22.0961	21.7846				-0.0571371	-0.366649	0.252374	21.9744	-0.415762	0.687045	0.993066	-4.81499	0	0
Q66K79	Carboxypeptidase Z	CPZ	17.1759	16.4916	15.4015	17.2079	16.6733	16.4514				0.421189	-0.565473	1.40785	16.5485	0.961418	0.36075	0.993066	-4.66188	0	0
P51812	Ribosomal protein S6 kinase alpha-3	RPS6KA3	19.8984	19.6439	18.9901	19.7939	19.4908	19.3992				0.0504825	-0.493018	0.593983	19.5166	0.209191	0.838824	0.993066	-4.84328	0	0
Q96C23	Aldose 1-epimerase	GALM	19.0378	19.1567	18.8286	19.0594	19.109	19.0129				0.0527418	-0.263927	0.36941	19.0399	0.375105	0.716022	0.993066	-4.82198	0	0
A0A384MDW7	Enoyl-CoA hydratase, mitochondrial	ECHS1	21.0548	21.5579	21.6716	21.2197	21.2431	21.2685				-0.184376	-0.606569	0.237817	21.3022	-0.983551	0.350311	0.993066	-4.65366	0	0
Q96AE4	Far upstream element-binding protein 1	FUBP1	19.9279	20.1176	20.2407	19.885	20.1042	19.7866				-0.170158	-0.514956	0.174641	20.0006	-1.11145	0.294371	0.993066	-4.60374	0	0
P35221	Catenin alpha-1	CTNNA1	19.3724	19.2898	20.14	19.1564	19.3104	19.6324				-0.234345	-0.773533	0.304842	19.446	-0.978858	0.352506	0.993066	-4.65541	0	0
P05413	Fatty acid-binding protein, heart	FABP3	17.0888	16.4416	16.3539	15.9196	15.6085	16.1284				-0.74262	-1.4547	-0.030538	16.4354	-2.34877	0.0426147	0.993066	-4.01643	0	0
Q14247	Src substrate cortactin	CTTN	21.6364	21.5916	22.0464	21.7985	21.8979	22.0063				0.142757	-0.210546	0.496059	21.8016	0.910023	0.385863	0.993066	-4.68045	0	0
A0A384MDZ8			21.5015	21.4897	21.1088	21.6838	21.6118	21.4076				0.201107	-0.215026	0.617239	21.525	1.08843	0.303896	0.993066	-4.61301	0	0
P20827	Ephrin-A1	EFNA1	15.6209	15.4066	15.2611	15.2383	15.1149	15.4552				-0.16006	-1.05828	0.738164	15.2082	-0.40133	0.697272	0.993066	-4.81755	0	0
P62993	Growth factor receptor-bound protein 2	GRB2	19.8095	19.7801	20.2333	19.6416	19.8802	19.9896				-0.10383	-0.495119	0.287458	19.918	-0.597628	0.564402	0.993066	-4.77567	0	0
P49411	Elongation factor Tu, mitochondrial	TUFM	17.5379	17.387	16.5802	17.5906	17.504	16.9905				0.193314	-0.478987	0.865616	17.2076	0.647595	0.532957	0.993066	-4.76266	0	0
O00422	Histone deacetylase complex subunit SAP18	SAP18	13.8239	13.9558	13.4355	14.2259	13.7686	13.2926				0.0239492	-0.706049	0.753947	13.8493	0.0738879	0.94267	0.993066	-4.8518	0	0
Q13126	S-methyl-5-thioadenosine phosphorylase	MTAP	20.4925	20.6719	21.02	20.7536	20.7965	20.6471				0.00425701	-0.342544	0.351058	20.7566	0.0276456	0.978531	0.994607	-4.85284	0	0
P49902	Cytosolic purine 5-nucleotidase	NT5C2	16.9508	16.8292	17.5768	17.1246	17.1364	17.1532				0.0191546	-0.419036	0.457345	17.2173	0.0984497	0.923671	0.993066	-4.85085	0	0
Q9BS26	Endoplasmic reticulum resident protein 44	ERP44	19.2842	19.2546	19.2379	19.2562	19.3768	19.0559				-0.0292884	-0.350215	0.291638	19.2568	-0.205539	0.841595	0.993066	-4.84362	0	0
P06396	Gelsolin	GSN	21.6426	21.3935	21.9404	21.5851	21.288	22.1638				0.020138	-0.623732	0.664008	21.6892	0.0704402	0.94534	0.993066	-4.85191	0	0
Q16658	Fascin	FSCN1	21.2474	21.0554	21.4661	21.5352	21.5815	21.8767				0.408185	0.0656223	0.750748	21.5185	2.68362	0.0244392	0.993066	-3.85782	0	0
P31943	Heterogeneous nuclear ribonucleoprotein H	HNRNPH1	19.3699	19.3247	19.0713	19.3881	19.4603	19.2357				0.106094	-0.232404	0.444593	19.2797	0.705893	0.497611	0.993066	-4.74636	0	0
Q15904	V-type proton ATPase subunit S1	ATP6AP1	21.9754	22.16	21.3016	21.9045	21.9753	21.9986				0.147113	-0.435923	0.730149	21.8613	0.568275	0.583351	0.993066	-4.78288	0	0
P02545	Prelamin-A/C	LMNA	24.7028	24.6661	24.713	24.5876	24.5261	24.368				-0.200038	-0.529655	0.129578	24.6279	-1.36681	0.203917	0.993066	-4.49366	0	0
Q13188	Serine/threonine-protein kinase 3	STK3	15.4992	15.9772	15.6332	15.7314	15.778	15.6362				0.011936	-0.351162	0.375034	15.737	0.0740349	0.942556	0.993066	-4.85179	0	0
Q9UBQ0	Vacuolar protein sorting-associated protein 29	VPS29	20.7833	20.8327	20.4989	20.7789	20.7013	20.5779				-0.018926	-0.333845	0.295993	20.7285	-0.135352	0.895228	0.993066	-4.84893	0	0
P09382	Galectin-1	LGALS1	24.4234	24.719	24.2868	24.486	24.6226	24.6183				0.099248	-0.287691	0.486187	24.5611	0.577674	0.577246	0.993066	-4.7806	0	0
Q14683	Structural maintenance of chromosomes protein 1A	SMC1A	16.9481	17.0267	17.5861	16.9796	17.1017	16.9355				-0.181397	-0.586674	0.223879	17.0703	-1.00805	0.339019	0.993066	-4.64441	0	0
Q13011	Delta(3,5)-Delta(2,4)-dienoyl-CoA isomerase, mitochondrial	ECH1	19.2282	19.1025	19.6011	19.0788	18.9645	19.1642				-0.241452	-0.585808	0.102903	19.2147	-1.57917	0.147776	0.993066	-4.39449	0	0
B2R7T8	F-actin-capping protein subunit beta	CAPZB	21.2318	21.1194	21.7667	21.3601	21.2864	21.5089				0.0125153	-0.382084	0.407115	21.4137	0.0714314	0.944572	0.993066	-4.85188	0	0
P46459	Vesicle-fusing ATPase	NSF	14.4358	13.7746	13.7525	14.2372	13.9791	13.8756				0.0430137	-0.447549	0.533576	14.0675	0.197477	0.847717	0.993066	-4.84434	0	0
Q96C86	m7GpppX diphosphatase	DCPS	19.3737	19.8311	19.6014	19.4478	19.707	19.3927				-0.0862183	-0.447781	0.275344	19.5702	-0.537056	0.60388	0.993066	-4.79019	0	0
P30837	Aldehyde dehydrogenase X, mitochondrial	ALDH1B1	15.2232	14.9371	15.3969	14.9435	14.5555	15.1787				-0.293166	-0.742937	0.156605	15.0026	-1.468	0.175201	0.993066	-4.44708	0	0
P37802	Transgelin-2	TAGLN2	23.6175	23.7868	24.1609	23.6773	23.7454	23.8203				-0.107416	-0.462554	0.247722	23.7913	-0.681202	0.512401	0.993066	-4.75341	0	0
P23526	Adenosylhomocysteinase	AHCY	21.5865	21.5902	22.1858	21.7047	21.744	21.8631				-0.0169002	-0.436767	0.402967	21.7584	-0.0906536	0.929697	0.993066	-4.85118	0	0
P30048	Thioredoxin-dependent peroxide reductase, mitochondrial	PRDX3	21.2661	21.5471	21.3485	21.2487	21.23	21.2648				-0.139407	-0.42494	0.146126	21.31	-1.09959	0.299248	0.993066	-4.60853	0	0
Q9Y265	RuvB-like 1	RUVBL1	21.4522	21.4611	21.2335	21.5213	21.6128	21.0606				0.0159611	-0.412015	0.443937	21.4203	0.0839936	0.934848	0.993066	-4.85144	0	0
Q96BP3	Peptidylprolyl isomerase domain and WD repeat-containing protein 1	PPWD1	18.2444	18.2571	18.4221	18.1715	17.985	18.1896				-0.192511	-0.497099	0.112077	18.2273	-1.42346	0.187378	0.993066	-4.46775	0	0
Q14019	Coactosin-like protein	COTL1	21.2625	21.7219	21.3678	21.3701	21.5471	21.4768				0.0139296	-0.312367	0.340226	21.5056	0.0961459	0.925451	0.993066	-4.85095	0	0
P54756	Ephrin type-A receptor 5	EPHA5	19.5078	19.5739	18.4711	19.4156	19.2797	19.3922				0.178279	-0.492183	0.848741	19.1582	0.598865	0.56361	0.993066	-4.77536	0	0
P23246	Splicing factor, proline- and glutamine-rich	SFPQ	22.006	21.8744	21.9742	22.0472	21.9179	21.6099				-0.0932123	-0.460277	0.273852	21.8782	-0.571919	0.58098	0.993066	-4.782	0	0
Q9UBQ7	Glyoxylate reductase/hydroxypyruvate reductase	GRHPR	20.3428	20.516	20.2467	20.4821	20.518	20.4475				0.114054	-0.210277	0.438385	20.4187	0.792001	0.448154	0.993066	-4.72017	0	0
P16870	Carboxypeptidase E	CPE	23.3746	23.1763	22.0305	23.1302	22.8847	22.9712				0.13488	-0.556286	0.826046	22.9185	0.439509	0.670361	0.993066	-4.8106	0	0
P61604	10 kDa heat shock protein, mitochondrial	HSPE1	23.0689	23.1424	23.2223	23.0799	22.8842	22.9361				-0.177807	-0.443138	0.0875232	23.0423	-1.50927	0.164538	0.993066	-4.42771	0	0
Q15366	Poly(rC)-binding protein 2	PCBP2	21.2368	21.2027	20.8217	21.2886	21.1405	21.2379				0.135258	-0.200993	0.47151	21.1269	0.905947	0.387907	0.993066	-4.68189	0	0
P12268	Inosine-5-monophosphate dehydrogenase 2	IMPDH2	17.3465	16.8971	17.3516	17.2349	17.3576	17.269				0.0887583	-0.258916	0.436432	17.2438	0.574963	0.579003	0.993066	-4.78126	0	0
P14866	Heterogeneous nuclear ribonucleoprotein L	HNRNPL	19.1895	18.8581	19.2145	19.2438	19.3061	19.2061				0.164638	-0.207417	0.536692	19.1275	0.996611	0.344258	0.993066	-4.64875	0	0
Q9UJ70	N-acetyl-D-glucosamine kinase	NAGK	19.2572	19.3441	19.5152	19.4263	19.3671	19.4461				0.041018	-0.246668	0.328704	19.3788	0.321114	0.755246	0.993066	-4.8302	0	0
P13639	Elongation factor 2	EEF2	23.7402	23.9333	23.944	23.9928	23.9587	23.9202				0.0847407	-0.224528	0.394009	23.8675	0.617106	0.55202	0.993066	-4.77071	0	0
P42126	Enoyl-CoA delta isomerase 1, mitochondrial	ECI1	20.0687	20.263	20.5868	20.002	20.0283	19.9162				-0.324019	-0.696732	0.0486939	20.1786	-1.95794	0.0809824	0.993066	-4.20888	0	0
Q96EI5	Transcription elongation factor A protein-like 4	TCEAL4	14.7777	14.5192	15.1968	14.5031	14.4527	14.7206				-0.272439	-0.751139	0.206261	14.7156	-1.28177	0.231055	0.993066	-4.53164	0	0
Q96FV2	Secernin-2	SCRN2	15.8472	16.1725	15.8679	16.2174	16.0345	16.3843				0.249507	-0.0872288	0.586242	16.0763	1.66877	0.128525	0.993066	-4.35126	0	0
Q9NUG6	p53 and DNA damage-regulated protein 1	PDRG1	16.3143	16.3948	16.798	16.3502	16.6679	16.495				0.00202052	-0.374757	0.378798	16.4777	0.0120777	0.99062	0.997398	-4.85298	0	0
P10909	Clusterin	CLU	23.3526	23.1936	22.5181	22.8172	22.6469	22.5759				-0.341393	-0.813407	0.130622	22.8573	-1.62893	0.136787	0.993066	-4.37056	0	0
P55060	Exportin-2	CSE1L	22.0614	21.9368	21.8796	22.3062	22.1985	22.0916				0.239478	-0.113941	0.592897	22.0549	1.52609	0.160358	0.993066	-4.41976	0	0
P17066	Heat shock 70 kDa protein 6	HSPA6	18.7158	18.6328	19.0498	18.6178	18.5221	18.1909				-0.355884	-0.75956	0.0477919	18.6224	-1.98554	0.0774329	0.993066	-4.1952	0	0
P11413	Glucose-6-phosphate 1-dehydrogenase	G6PD	21.9598	22.1508	22.3293	22.1902	22.0564	21.9896				-0.0679444	-0.456877	0.320989	22.1887	-0.393443	0.702889	0.993066	-4.81891	0	0
P49720	Proteasome subunit beta type-3	PSMB3	19.8392	19.9777	20.1914	20.168	20.1695	19.9143				0.0811484	-0.254655	0.416952	20.1343	0.54425	0.599116	0.993066	-4.78854	0	0
P04179	Superoxide dismutase [Mn], mitochondrial	SOD2	20.8568	21.0418	21.9553	20.944	20.712	20.7719				-0.475355	-1.06944	0.118728	21.0409	-1.80208	0.104076	0.993066	-4.286	0	0
Q14376	UDP-glucose 4-epimerase	GALE	17.5866	17.3167	17.0902	17.6248	17.5121	17.1879				0.11046	-0.378986	0.599906	17.4287	0.508279	0.623133	0.993066	-4.7966	0	0
P16152	Carbonyl reductase [NADPH] 1	CBR1	21.3039	21.4111	21.4476	21.3507	21.3482	21.6209				0.0523404	-0.24382	0.348501	21.4463	0.398029	0.699621	0.993066	-4.81813	0	0
P51991	Heterogeneous nuclear ribonucleoprotein A3	HNRNPA3	16.0429	16.1902	16.1303	15.7894	15.9169	16.0076				-0.216505	-0.511699	0.078688	15.8696	-1.65183	0.131981	0.993066	-4.35948	0	0
P10606	Cytochrome c oxidase subunit 5B, mitochondrial	COX5B	19.8721	19.9919	19.6729	19.9205	20.1869	19.776				0.115496	-0.222293	0.453284	19.8697	0.77006	0.460439	0.993066	-4.72707	0	0
P26885	Peptidyl-prolyl cis-trans isomerase FKBP2	FKBP2	19.5327	19.792	19.4114	19.5752	19.9177	18.8655				-0.125908	-0.712785	0.460968	19.5744	-0.483182	0.640175	0.993066	-4.80193	0	0
Q03252	Lamin-B2	LMNB2	21.8617	21.9099	21.8913	21.8806	21.9059	21.6584				-0.0726452	-0.423354	0.278064	21.8989	-0.466512	0.651619	0.993066	-4.80533	0	0
P35052	Glypican-1	GPC1	23.1744	23.1461	22.8858	22.9582	22.8525	23.4916				0.0320097	-0.765774	0.829793	22.961	0.0903648	0.92992	0.993066	-4.85119	0	0
P05091	Aldehyde dehydrogenase, mitochondrial	ALDH2	20.0887	20.1027	20.3756	20.5785	20.377	20.5479				0.312116	-0.0642518	0.688483	20.3546	1.8677	0.0936892	0.993066	-4.25359	0	0
Q06830	Peroxiredoxin-1	PRDX1	23.6163	23.8887	24.1741	23.7371	23.9208	23.9186				-0.0341906	-0.385493	0.317112	23.8686	-0.219194	0.831249	0.993066	-4.84233	0	0
P49773	Histidine triad nucleotide-binding protein 1	HINT1	20.1867	20.4681	19.8604	20.1401	20.3155	20.1159				0.0187821	-0.421545	0.459109	20.1196	0.0960666	0.925513	0.993066	-4.85096	0	0
Q15084	Protein disulfide-isomerase A6	PDIA6	22.3189	22.4892	22.5145	22.2822	22.4117	21.6908				-0.312591	-0.855987	0.230804	22.3074	-1.29558	0.226453	0.993066	-4.52555	0	0
P51858	Hepatoma-derived growth factor	HDGF	23.0667	23.2322	23.2966	22.8989	22.9951	22.9617				-0.246603	-0.525622	0.0324167	23.1121	-1.99052	0.0768085	0.993066	-4.19273	0	0
Q12907	Vesicular integral-membrane protein VIP36	LMAN2	22.0331	22.0006	21.0152	22.4498	22.2734	22.3532				0.675886	0.0985276	1.25325	21.8744	2.63652	0.0264273	0.993066	-3.8796	0	0
P61163	Alpha-centractin	ACTR1A	19.6801	19.3529	19.8546	19.8313	19.902	19.674				0.173204	-0.270049	0.616458	19.7865	0.880055	0.40107	0.993066	-4.69093	0	0
Q7Z4W1	L-xylulose reductase	DCXR	15.962	16.3055	16.3948	15.9985	15.9815	16.0192				-0.221021	-0.548528	0.106487	16.0609	-1.5199	0.161885	0.993066	-4.42269	0	0
P24844	Myosin regulatory light polypeptide 9	MYL9	21.7509	22.2222	21.5001	21.8772	22.3696	21.3277				0.0338093	-0.624481	0.6921	21.9004	0.11567	0.910381	0.993066	-4.85003	0	0
P22307	Non-specific lipid-transfer protein	SCP2	19.1726	19.1083	19.905	19.3423	19.2113	18.8121				-0.273384	-0.860679	0.31391	19.2178	-1.04839	0.321027	0.993066	-4.62885	0	0
Q9Y2E5	Epididymis-specific alpha-mannosidase	MAN2B2	19.4768	19.4364	18.7673	19.1547	19.043	19.0016				-0.160378	-0.589912	0.269157	19.2528	-0.84091	0.421561	0.993066	-4.70422	0	0
P07437	Tubulin beta chain	TUBB	23.7778	23.5248	23.2337	23.9728	23.9284	23.6011				0.322032	-0.0675789	0.711642	23.6683	1.86153	0.0946221	0.993066	-4.25664	0	0
P28161	Glutathione S-transferase Mu 2	GSTM2	19.3475	19.6263	19.4599	19.5034	19.493	19.64				0.0675411	-0.352034	0.487116	19.438	0.362545	0.725074	0.993066	-4.824	0	0
P38646	Stress-70 protein, mitochondrial	HSPA9	23.072	23.3973	23.0148	23.2559	23.1802	22.7982				-0.0832722	-0.59136	0.424815	23.136	-0.369118	0.720331	0.993066	-4.82295	0	0
P12109	Collagen alpha-1(VI) chain	COL6A1	24.1769	24.1024	23.261	23.8237	23.7395	24.2135				0.0787703	-0.739172	0.896712	23.7485	0.216892	0.832991	0.993066	-4.84256	0	0
P21291	Cysteine and glycine-rich protein 1	CSRP1	18.1108	18.2278	18.8624	18.0021	17.8121	18.4873				-0.299855	-0.832948	0.233239	18.2051	-1.26681	0.236128	0.993066	-4.5382	0	0
Q08257	Quinone oxidoreductase	CRYZ	20.6706	20.758	20.9235	20.7345	20.6497	20.6567				-0.103706	-0.387618	0.180206	20.7546	-0.822668	0.431351	0.993066	-4.71025	0	0
P16930	Fumarylacetoacetase	FAH	20.1655	20.4229	20.0745	20.2227	20.2715	20.2391				0.0234993	-0.289939	0.336938	20.2549	0.168852	0.86954	0.993066	-4.84667	0	0
P04040	Catalase	CAT	18.9319	19.0579	18.3743	18.7749	18.6102	18.5208				-0.152718	-0.581995	0.276559	18.8186	-0.801228	0.443053	0.993066	-4.71721	0	0
Q9NVA2	Septin-11	SEPT11	21.9771	22.0256	22.091	21.8216	21.9063	21.6225				-0.247747	-0.559684	0.0641912	21.9386	-1.78872	0.106317	0.993066	-4.29257	0	0
A0A384P5S9		SPTAN1	12.9499	13.2127	13.092	12.4827	13.4177	13.0571				-0.0990685	-0.902265	0.704128	13.144	-0.27779	0.78727	0.993066	-4.8359	0	0
Q9Y4L1	Hypoxia up-regulated protein 1	HYOU1	22.6066	22.2826	21.9347	22.4834	22.1717	22.3729				0.068042	-0.362184	0.498268	22.3597	0.356192	0.72967	0.993066	-4.825	0	0
P39687	Acidic leucine-rich nuclear phosphoprotein 32 family member A	ANP32A	21.7389	21.8088	21.9643	21.6823	21.7302	21.5801				-0.173115	-0.45438	0.10815	21.7528	-1.38619	0.198124	0.993066	-4.48485	0	0
P16070	CD44 antigen	CD44	22.3002	22.2876	22.3193	22.329	22.3688	22.4806				0.0904353	-0.24058	0.421451	22.3297	0.615309	0.553156	0.993066	-4.77117	0	0
Q6UXH8	Collagen and calcium-binding EGF domain-containing protein 1	CCBE1	10.7256	10.5577	10.7192	9.7923	10.5015	10.137				-0.523907	-0.963306	-0.0845086	10.4426	-2.68534	0.0243694	0.993066	-3.85702	0	0
Q6P4E1	Protein CASC4	CASC4	12.4072	11.7383	11.882	12.6103	12.1071	12.5948				0.428206	-0.441798	1.29821	12.1966	1.1085	0.295579	0.993066	-4.60493	0	0
O75688	Protein phosphatase 1B	PPM1B	17.199	17.3215	17.633	17.4322	17.549	17.4252				0.0842995	-0.231913	0.400512	17.4291	0.600411	0.562623	0.993066	-4.77497	0	0
P14735	Insulin-degrading enzyme	IDE	20.3722	20.5691	20.1814	20.4715	20.5705	20.2457				0.0550253	-0.277777	0.387828	20.4216	0.372374	0.717986	0.993066	-4.82243	0	0
Q53HU9	Complement C1r subcomponent	C1R	23.8526	23.4915	22.5323	23.4778	23.2154	23.2237				0.0134753	-0.662241	0.689192	23.3677	0.0449136	0.965129	0.994587	-4.85256	0	0
A0A3B3IST1	Tetraspanin	TSPAN9	16.4063	16.1928	16.2603	16.2093	16.0622	16.5162				-0.0238919	-0.451367	0.403583	16.2461	-0.125876	0.902518	0.993066	-4.84948	0	0
P02462	Collagen alpha-1(IV) chain	COL4A1	15.0344	14.6044	14.3955	14.4428	14.4784	15.063				-0.0167189	-0.991843	0.958405	14.4545	-0.0386146	0.970017	0.994607	-4.85268	0	0
O43414	ERI1 exoribonuclease 3	ERI3	14.1884	14.2684	14.7862	14.4292	14.3056	14.6875				0.0597228	-0.435138	0.554583	14.3481	0.271807	0.791728	0.993066	-4.83663	0	0
Q13884	Beta-1-syntrophin	SNTB1	15.6526	15.5907	15.2299	15.8855	15.6075	15.4205				0.146741	-0.393399	0.686881	15.49	0.611855	0.555342	0.993066	-4.77206	0	0
A0A3B3ITY6			21.1321	21.0292	20.7121	20.8507	20.7751	21.2513				0.00125805	-0.732094	0.73461	20.8527	0.00386358	0.996999	0.99856	-4.85301	0	0
P55769	NHP2-like protein 1	NHP2L1	17.1835	17.1997	17.0546	17.5471	17.4628	17.2345				0.268842	-0.127116	0.664799	17.3479	1.52915	0.159606	0.993066	-4.41831	0	0
P06280	Alpha-galactosidase A	GLA	21.7145	21.6828	20.7529	21.5076	21.2816	21.3976				0.0122333	-0.577208	0.601675	21.391	0.0467417	0.963711	0.994521	-4.85253	0	0
O15027	Protein transport protein Sec16A	SEC16A	14.9191	14.9538	15.3251	15.1146	15.1471	15.3922				0.151922	-0.202065	0.50591	15.1698	0.966579	0.358295	0.993066	-4.65998	0	0
O75400	Pre-mRNA-processing factor 40 homolog A	PRPF40A	14.931	15.0485	15.028	15.0764	15.0388	14.9949				0.0342178	-0.220093	0.288528	15.0463	0.303034	0.768555	0.993066	-4.83268	0	0
Q06124	Tyrosine-protein phosphatase non-receptor type 11	PTPN11	19.2218	19.6086	19.8068	19.6437	19.6846	19.5731				0.0881109	-0.325449	0.501671	19.5072	0.479838	0.642463	0.993066	-4.80262	0	0
Q9UBT2	SUMO-activating enzyme subunit 2	UBA2	20.9451	21.1267	20.8831	20.9161	20.9271	20.8294				-0.0941062	-0.372998	0.184786	20.9829	-0.759951	0.466173	0.993066	-4.7302	0	0
A0A3S6H812	Protein arginine N-methyltransferase 1	PRMT1	21.625	21.7717	21.7002	21.7606	21.8105	21.5157				-0.00334994	-0.358532	0.351832	21.6978	-0.0212417	0.983503	0.994607	-4.85291	0	0
B7XGC2		HLA-A	19.8494	19.4575	18.9236	19.9632	19.4738	19.4075				0.204661	-0.33649	0.745812	19.6462	0.851765	0.415808	0.993066	-4.70058	0	0
P68871	Hemoglobin subunit beta	HBB	20.5365	19.43	19.3233	19.3968	19.4243	18.0429				-0.808621	-2.05979	0.442549	19.2725	-1.45557	0.178529	0.993066	-4.45287	0	0
P84157	Matrix-remodeling-associated protein 7	MXRA7	17.8444	17.7665	17.5859	17.5445	17.5607	18.0099				-0.027277	-0.395624	0.34107	17.7742	-0.16678	0.871125	0.993066	-4.84682	0	0
P40189	Interleukin-6 receptor subunit beta	IL6ST	17.9297	17.8157	17.5445	17.9008	17.7131	18.3395				0.221176	-0.309557	0.751909	17.8951	0.938567	0.371764	0.993066	-4.67023	0	0
Q16773	Kynurenine--oxoglutarate transaminase 1	CCBL1	17.4163	17.6177	17.5934	17.2735	17.4807	17.4923				-0.126961	-0.410272	0.15635	17.5219	-1.00928	0.338461	0.993066	-4.64395	0	0
Q02447	Transcription factor Sp3	SP3	12.6529	12.4622	12.1721	11.8751	12.3117	12.1111				-0.329755	-0.79122	0.131711	12.3275	-1.60937	0.141016	0.993066	-4.37999	0	0
P06132	Uroporphyrinogen decarboxylase	UROD	19.479	19.5577	19.5071	19.5499	19.6104	19.6525				0.0897149	-0.256603	0.436033	19.6294	0.583435	0.573521	0.993066	-4.77919	0	0
P53597	Succinyl-CoA ligase [ADP/GDP-forming] subunit alpha, mitochondrial	SUCLG1	17.5754	16.9292	16.7477	17.1665	16.7629	16.831				-0.16392	-0.670837	0.342998	16.8263	-0.728279	0.484434	0.993066	-4.73979	0	0
A0A494C0G5		AGRN	21.7637	21.4014	20.6963	21.4822	21.4187	21.7196				0.253076	-0.44863	0.954781	21.4359	0.812268	0.437001	0.993066	-4.71365	0	0
P50851	Lipopolysaccharide-responsive and beige-like anchor protein	LRBA	16.3262	16.4609	16.1737	16.2303	16.1917	16.4903				-0.0161609	-0.338576	0.306254	16.3199	-0.11289	0.912525	0.993066	-4.85017	0	0
Q99426	Tubulin-folding cofactor B	TBCB	18.7814	19.0115	18.6676	19.105	19.1487	19.0883				0.293829	-0.00825575	0.595914	19.0133	2.19063	0.0553441	0.993066	-4.09374	0	0
O75752	UDP-GalNAc:beta-1,3-N-acetylgalactosaminyltransferase 1	B3GALNT1	16.5073	16.4137	15.6242	16.1653	15.769	16.0923				-0.172854	-0.703514	0.357806	16.1435	-0.733611	0.481328	0.993066	-4.7382	0	0
Q69YQ0	Cytospin-A	SPECC1L	14.0739	14.4834	14.2819	13.7484	13.7663	13.9404				-0.461379	-0.845504	-0.0772536	14.0783	-2.70513	0.0235818	0.993066	-3.84793	0	0
P78347	General transcription factor II-I	GTF2I	17.8685	17.6617	17.247	17.8931	17.7834	17.5162				0.138489	-0.2774	0.554379	17.6672	0.749967	0.471881	0.993066	-4.73326	0	0
Q15020	Squamous cell carcinoma antigen recognized by T-cells 3	SART3	18.2261	17.9591	17.8293	18.1426	18.1171	17.4661				-0.0962344	-0.605335	0.412866	17.9396	-0.425726	0.680022	0.993066	-4.81318	0	0
P68104	Elongation factor 1-alpha 1	EEF1A1	22.7459	22.57	22.7512	22.8465	22.9581	22.637				0.124801	-0.22303	0.472632	22.7903	0.808077	0.439292	0.993066	-4.71501	0	0
Q5TZA2	Rootletin	CROCC	16.2397	16.2709	16.3768	16.3086	16.3742	16.119				-0.0285195	-0.303632	0.246594	16.2415	-0.233471	0.82047	0.993066	-4.8409	0	0
Q15154	Pericentriolar material 1 protein	PCM1	15.113	15.1516	15.8415	14.9859	15.0738	14.9227				-0.374542	-0.902884	0.153799	15.1857	-1.59658	0.143844	0.993066	-4.38614	0	0
Q14114	Low-density lipoprotein receptor-related protein 8	LRP8	17.6251	17.2399	16.4479	17.2762	17.102	17.2013				0.0888788	-0.504869	0.682626	17.1577	0.337132	0.743526	0.993066	-4.82789	0	0
A0A590UJG2	Microtubule-actin cross-linking factor 1, isoforms 1/2/3/5	MACF1	21.5478	21.6539	21.9356	21.6555	21.6289	21.5883				-0.0881713	-0.40288	0.226537	21.6652	-0.63099	0.543291	0.993066	-4.76708	0	0
A0A590UJI2		CALM1	13.6922	13.4746	14.2443	14.0525	14.1281	14.31				0.359824	-0.250689	0.970337	14.5331	1.32739	0.216143	0.993066	-4.51141	0	0
Q9NYB0	Telomeric repeat-binding factor 2-interacting protein 1	TERF2IP	12.8886	13.2099	13.1602	12.3866	12.4635	12.6681				-0.580155	-1.21817	0.0578638	12.8369	-2.04792	0.0699476	0.993066	-4.16426	0	0
P10916	Myosin regulatory light chain 2, ventricular/cardiac muscle isoform	MYL2	14.442	14.2085	14.3207	14.8475	12.4769	14.9036				-0.247696	-1.64771	1.15232	14.597	-0.398464	0.699311	0.993066	-4.81805	0	0
Q01433	AMP deaminase 2	AMPD2	18.5371	18.5329	19.0773	18.6536	18.8021	18.5002				-0.0637746	-0.466292	0.338743	18.6667	-0.356834	0.729205	0.993066	-4.8249	0	0
O43493	Trans-Golgi network integral membrane protein 2	TGOLN2	20.6541	20.6386	20.4705	20.004	20.2297	20.3106				-0.406268	-1.13592	0.32338	20.3324	-1.25401	0.240539	0.993066	-4.54377	0	0
Q9Y243	RAC-gamma serine/threonine-protein kinase	AKT3	14.6566	14.689	14.7741	14.301	14.5069	15.1925				-0.0397927	-0.524863	0.445277	14.652	-0.184757	0.857399	0.993066	-4.84542	0	0
P05089	Arginase-1	ARG1	15.844	14.8245	14.8811	14.2334	14.4019	14.7462				-0.722685	-2.19292	0.747549	15.1189	-1.10705	0.296174	0.993066	-4.60552	0	0
P07195	L-lactate dehydrogenase B chain	LDHB	25.1905	25.7702	25.6247	25.3769	25.4995	25.268				-0.146963	-0.514563	0.220638	25.4633	-0.900398	0.390702	0.993066	-4.68384	0	0
P17302	Gap junction alpha-1 protein	GJA1	15.3534	15.6668	15.4075	15.216	14.8806	15.9513				-0.126626	-0.932171	0.678918	15.409	-0.354028	0.731238	0.993066	-4.82534	0	0
Q9BYC5	Alpha-(1,6)-fucosyltransferase	FUT8	14.4319	14.1117	13.6125	14.2832	13.8953	14.1401				0.0541577	-0.414893	0.523208	14.0003	0.260042	0.800516	0.993066	-4.83801	0	0
Q13620	Cullin-4B	CUL4B	20.201	20.1304	20.4526	20.2426	20.2418	20.2282				-0.023777	-0.332753	0.285199	20.3	-0.173315	0.86613	0.993066	-4.84633	0	0
P37840	Alpha-synuclein	SNCA	17.9078	18.138	18.1331	18.2071	17.8889	17.7566				-0.10879	-0.480974	0.263394	18.0755	-0.658318	0.526346	0.993066	-4.75975	0	0
P42224	Signal transducer and activator of transcription 1-alpha/beta	STAT1	17.8429	17.3806	18.5091	17.9406	17.6985	18.669				0.191851	-0.552134	0.935835	17.8785	0.580768	0.575243	0.993066	-4.77985	0	0
A0A678ZWA9			21.3178	20.8632	20.3694	21.4847	21.0828	21.2869				0.434679	-0.100663	0.97002	21.1815	1.82869	0.0997406	0.993066	-4.27287	0	0
Q9H496	Torsin-1A-interacting protein 2, isoform IFRG15	TOR1AIP2	11.9599	11.8597	11.2322	11.6992	12.2653	11.6854				0.199385	-0.364851	0.763621	11.8755	0.795859	0.446017	0.993066	-4.71894	0	0
A0AV58	Striatin-3	STRN3	15.0872	14.9037	15.562	15.677	15.1931	15.0366				0.117906	-0.361426	0.597237	15.3793	0.55399	0.592697	0.993066	-4.78627	0	0
A0AVT1	Ubiquitin-like modifier-activating enzyme 6	UBA6	18.1154	18.0241	17.346	18.285	18.3152	17.6513				0.255352	-0.312503	0.823207	17.9974	1.01276	0.336881	0.993066	-4.64262	0	0
P49593	Protein phosphatase 1F	PPM1F	18.4025	18.5025	18.3519	18.3798	18.4966	18.4248				0.0148014	-0.256403	0.286006	18.4585	0.122916	0.904797	0.993066	-4.84965	0	0
Q15819	Ubiquitin-conjugating enzyme E2 variant 2	UBE2V2	17.0731	17.0755	17.386	16.7687	17.1508	17.2353				-0.126625	-0.547828	0.294579	17.146	-0.677064	0.514906	0.993066	-4.75457	0	0
Q2TAY7	WD40 repeat-containing protein SMU1	SMU1	18.3019	18.2866	18.4399	18.439	18.3262	18.2133				-0.0166665	-0.379244	0.345912	18.3371	-0.103525	0.919752	0.993066	-4.85062	0	0
Q96DI7	U5 small nuclear ribonucleoprotein 40 kDa protein	SNRNP40	17.421	17.2789	17.4216	17.3816	17.4517	17.1532				-0.045008	-0.382509	0.292493	17.4099	-0.300343	0.770543	0.993066	-4.83303	0	0
A0MZ66	Shootin-1	KIAA1598	16.5419	16.4901	16.5732	16.7786	16.6986	16.6899				0.187281	-0.0631375	0.437699	16.5922	1.68434	0.12542	0.993066	-4.34369	0	0
Q14151	Scaffold attachment factor B2	SAFB2	16.7111	17.6421	17.3521	16.6853	17.1291	16.9295				-0.320488	-0.832666	0.19169	16.9863	-1.40927	0.19141	0.993066	-4.47428	0	0
Q96K76	Ubiquitin carboxyl-terminal hydrolase 47	USP47	16.0459	15.3118	15.5791	15.9318	15.8502	15.8634				0.236226	-0.265775	0.738228	15.7109	1.05981	0.316067	0.993066	-4.62437	0	0
O76094	Signal recognition particle subunit SRP72	SRP72	16.8903	16.6335	17.0616	16.8449	16.6887	16.7663				-0.0951663	-0.415947	0.225615	16.7832	-0.668156	0.520323	0.993066	-4.75705	0	0
A1L4H1	Soluble scavenger receptor cysteine-rich domain-containing protein SSC5D	SSC5D	23.3447	23.2689	21.9582	22.9993	22.7627	23.1055				0.0985717	-0.687237	0.88438	22.9233	0.282513	0.783757	0.993066	-4.83532	0	0
Q68CQ7	Glycosyltransferase 8 domain-containing protein 1	GLT8D1	17.7527	17.4158	17.2462	17.4278	17.4317	17.7304				0.0584088	-0.355626	0.472443	17.5509	0.31772	0.757738	0.993066	-4.83068	0	0
O94979	Protein transport protein Sec31A	SEC31A	20.3163	20.1985	20.2435	20.5209	20.4107	20.343				0.172111	-0.158601	0.502823	20.3847	1.17209	0.270404	0.993066	-4.57874	0	0
P49207	60S ribosomal protein L34	RPL34	17.1634	16.8094	17.7366	17.1457	17.1173	17.233				-0.071169	-0.550713	0.408375	17.1459	-0.334245	0.745633	0.993066	-4.82831	0	0
P54764	Ephrin type-A receptor 4	EPHA4	17.4819	17.7198	17.1818	17.5117	17.5291	17.9338				0.197049	-0.467442	0.86154	17.5333	0.667864	0.520501	0.993066	-4.75713	0	0
Q8IWE2	Protein NOXP20	FAM114A1	19.6273	19.9114	20.2257	19.9428	20.1841	20.2133				0.191892	-0.208128	0.591913	19.9887	1.08039	0.307278	0.993066	-4.61623	0	0
P04156	Major prion protein	PRNP	19.5147	18.7788	18.6642	19.3486	18.7889	19.457				0.212223	-0.488279	0.912726	18.9569	0.682319	0.511727	0.993066	-4.7531	0	0
Q9Y312	Protein AAR2 homolog	AAR2	15.3999	15.584	15.7584	15.4222	15.7795	15.6492				0.0362339	-0.32438	0.396848	15.677	0.226296	0.825883	0.993066	-4.84163	0	0
A2A2V4		VEGFA	20.5188	20.0217	19.812	19.6467	19.5326	20.281				-0.297427	-1.06433	0.469478	19.904	-0.873457	0.404474	0.993066	-4.6932	0	0
P62753	40S ribosomal protein S6	RPS6	19.1533	18.7494	20.3942	19.1978	19.1251	19.2898				-0.228036	-1.01014	0.554069	19.214	-0.656661	0.527364	0.993066	-4.76021	0	0
O60927	Protein phosphatase 1 regulatory subunit 11	PPP1R11	12.2237	11.6822	11.8141	11.4551	11.7446	12.4122				-0.0360065	-0.699959	0.627946	11.7624	-0.122137	0.905398	0.993066	-4.84969	0	0
Q9NXR7	BRCA1-A complex subunit BRE	BRE	0	13.0567	13.6094	12.6562	13.421	13.5359				4.31566	-4.15157	12.7829	11.8752	1.22735	0.262741	0.993066	-4.55741	0	0
P62328	Thymosin beta-4	TMSB4X	18.3909	17.6442	18.0905	17.5067	17.7274	17.6647				-0.408923	-1.0495	0.231649	17.5919	-1.43773	0.183401	0.993066	-4.46115	0	0
Q9UJJ9	N-acetylglucosamine-1-phosphotransferase subunit gamma	GNPTG	21.2841	20.8439	19.9488	20.9879	20.6573	21.0371				0.20181	-0.465182	0.868801	20.8622	0.681436	0.51226	0.993066	-4.75334	0	0
Q76M96	Coiled-coil domain-containing protein 80	CCDC80	23.6218	23.4394	22.9347	23.0543	23.1841	23.5622				-0.0651309	-0.707908	0.577646	23.3751	-0.228208	0.82444	0.993066	-4.84144	0	0
P02656	Apolipoprotein C-III	APOC3	14.4957	14.097	17.2144	14.508	14.2231	17.5687				0.164232	-2.84613	3.17459	15.2962	0.128377	0.901376	0.993066	-4.84924	0	0
P10412	Histone H1.4	HIST1H1E	22.5955	22.6805	24.0924	22.6455	22.9871	22.3437				-0.464056	-1.32446	0.396349	22.8592	-1.2147	0.254515	0.993066	-4.56071	0	0
Q9UGI8	Testin	TES	15.6291	15.7589	16.0734	15.7744	15.5221	16.0768				-0.029394	-0.483476	0.424688	15.7138	-0.14579	0.887208	0.993066	-4.84828	0	0
P47755	F-actin-capping protein subunit alpha-2	CAPZA2	20.9017	21.0832	21.6774	20.9891	21.0245	21.204				-0.148252	-0.588491	0.291987	21.1305	-0.758429	0.46704	0.993066	-4.73067	0	0
O95777	U6 snRNA-associated Sm-like protein LSm8	LSM8	18.4032	18.768	18.7443	18.4067	18.5638	18.2527				-0.230774	-0.59463	0.133081	18.5339	-1.42844	0.185983	0.993066	-4.46545	0	0
P84085	ADP-ribosylation factor 5	ARF5	18.6636	18.6375	18.053	18.6857	18.7073	18.4579				0.165593	-0.279443	0.610628	18.557	0.83801	0.423107	0.993066	-4.70519	0	0
P35244	Replication protein A 14 kDa subunit	RPA3	18.3174	18.5532	18.6933	18.6862	18.6582	18.6694				0.149978	-0.188724	0.488681	18.6846	0.997271	0.343953	0.993066	-4.6485	0	0
Q13185	Chromobox protein homolog 3	CBX3	21.9582	22.0169	22.0932	21.9144	21.8539	21.7874				-0.170898	-0.465775	0.123979	21.9592	-1.30527	0.223271	0.993066	-4.52126	0	0
Q16864	V-type proton ATPase subunit F	ATP6V1F	15.2047	15.8123	15.5841	15.3706	15.6246	15.5094				-0.0321804	-0.420861	0.3565	15.4912	-0.186467	0.856096	0.993066	-4.84528	0	0
P62256	Ubiquitin-conjugating enzyme E2 H	UBE2H	18.0628	18.3855	18.3361	18.3769	18.5819	18.4396				0.204682	-0.0950117	0.504376	18.4604	1.53817	0.157412	0.993066	-4.41403	0	0
Q9UI42	Carboxypeptidase A4	CPA4	25.305	25.3988	24.5125	25.2163	25.2473	25.5483				0.265202	-0.605219	1.13562	25.2527	0.6862	0.509386	0.993066	-4.752	0	0
O60218	Aldo-keto reductase family 1 member B10	AKR1B10	13.7988	14.1379	14.7128	13.9072	14.1685	14.355				-0.0729828	-0.751345	0.605379	14.2418	-0.242305	0.81382	0.993066	-4.83997	0	0
P08476	Inhibin beta A chain	INHBA	22.7882	22.5799	22.5565	22.4952	22.0859	22.6807				-0.220916	-0.712614	0.270783	22.5006	-1.01188	0.337277	0.993066	-4.64295	0	0
O15143	Actin-related protein 2/3 complex subunit 1B	ARPC1B	20.0545	19.9624	20.1216	20.1097	20.051	20.0559				0.0260403	-0.338648	0.390728	20.0634	0.160816	0.875689	0.993066	-4.84725	0	0
O15498	Synaptobrevin homolog YKT6	YKT6	20.2593	20.4	20.5681	20.3503	20.6311	20.4787				0.0775773	-0.225261	0.380416	20.4859	0.576935	0.577724	0.993066	-4.78078	0	0
P63000	Ras-related C3 botulinum toxin substrate 1	RAC1	18.9637	18.8864	19.48	19.0312	18.9526	19.7303				0.128008	-0.394166	0.650182	19.1699	0.552109	0.593934	0.993066	-4.78671	0	0
Q16181	Septin-7	SEPT7	17.78	17.2828	18.3669	18.1382	18.1795	17.9688				0.2856	-0.29735	0.868551	18.059	1.10339	0.297677	0.993066	-4.607	0	0
P00450	Ceruloplasmin	CP	17.475	17.211	16.3314	17.3066	16.9636	17.4215				0.224797	-0.421114	0.870709	17.0178	0.78383	0.452703	0.993066	-4.72276	0	0
Q06265	Exosome complex component RRP45	EXOSC9	16.7045	17.0296	17.4285	16.9885	16.745	16.5111				-0.306011	-0.772313	0.160291	16.8634	-1.47799	0.172565	0.993066	-4.4424	0	0
A5YKK6	CCR4-NOT transcription complex subunit 1	CNOT1	16.5083	16.3205	16.676	16.5945	16.651	16.4323				0.0576812	-0.270513	0.385876	16.5213	0.395828	0.701189	0.993066	-4.81851	0	0
P06756	Integrin alpha-V	ITGAV	17.6837	17.5174	17.4013	17.6425	17.4214	17.8387				0.100092	-0.329887	0.530072	17.6603	0.524271	0.612395	0.993066	-4.79308	0	0
Q5SW79	Centrosomal protein of 170 kDa	CEP170	18.166	18.3712	18.6967	18.2585	18.3282	18.4545				-0.0642546	-0.412076	0.283567	18.3779	-0.416055	0.686838	0.993066	-4.81494	0	0
Q9GZQ8	Microtubule-associated proteins 1A/1B light chain 3B	MAP1LC3B	18.1084	18.5163	19.1749	18.1578	18.6277	18.8289				-0.0617068	-0.675658	0.552244	18.5226	-0.226362	0.825833	0.993066	-4.84163	0	0
Q9UKK9	ADP-sugar pyrophosphatase	NUDT5	18.5295	18.8895	19.1179	18.8615	19.0447	18.9252				0.0981917	-0.266096	0.462479	18.909	0.607063	0.558384	0.993066	-4.77328	0	0
A6NDG6	Phosphoglycolate phosphatase	PGP	18.0068	18.3312	18.6973	18.0892	18.0248	18.3836				-0.179227	-0.599861	0.241406	18.1406	-0.959629	0.361603	0.993066	-4.66254	0	0
Q8NG11	Tetraspanin-14	TSPAN14	13.5983	13.2194	13.7734	13.7348	13.4175	13.6973				0.0861481	-0.407915	0.580211	13.6724	0.392705	0.703416	0.993066	-4.81904	0	0
O95861	3(2),5-bisphosphate nucleotidase 1	BPNT1	20.0858	20.4543	20.3935	20.1573	20.2583	20.3265				-0.0639064	-0.377606	0.249793	20.2994	-0.458812	0.656938	0.993066	-4.80686	0	0
Q92599	Septin-8	SEPT8	19.3296	19.4073	19.328	19.2399	19.2784	18.9089				-0.212548	-0.534079	0.108983	19.2805	-1.4888	0.169753	0.993066	-4.43734	0	0
Q9H910	Hematological and neurological expressed 1-like protein	HN1L	15.5164	16.8266	17.1173	15.351	16.9497	16.3865				-0.2577	-1.59198	1.07658	15.9468	-0.434982	0.673527	0.993066	-4.81146	0	0
Q9H7Z7	Prostaglandin E synthase 2	PTGES2	15.0682	14.7752	14.9858	15.2881	14.917	15.0041				0.126691	-0.326503	0.579885	14.9731	0.629599	0.544162	0.993066	-4.76745	0	0
A6NHL2	Tubulin alpha chain-like 3	TUBAL3	17.2937	17.0541	16.7309	17.4273	17.1837	17.2831				0.271837	-0.120759	0.664433	17.0823	1.55943	0.152348	0.993066	-4.40392	0	0
Q9Y547	Intraflagellar transport protein 25 homolog	HSPB11	18.6604	18.9819	18.575	18.4059	18.7054	18.8478				-0.0861065	-0.487222	0.315009	18.6514	-0.48347	0.639978	0.993066	-4.80187	0	0
P21810	Biglycan	BGN	20.8371	20.5008	19.1799	20.6813	20.3372	19.5812				0.0273151	-0.979503	1.03413	20.4839	0.0611021	0.952575	0.993066	-4.85218	0	0
O95825	Quinone oxidoreductase-like protein 1	CRYZL1	16.4771	16.771	16.3315	16.6215	16.6084	16.7241				0.124805	-0.192534	0.442145	16.6307	0.885752	0.398147	0.993066	-4.68896	0	0
Q12888	Tumor suppressor p53-binding protein 1	TP53BP1	20.9244	20.8859	21.0107	21.0019	20.7965	20.8965				-0.0420461	-0.32416	0.240067	20.9191	-0.335664	0.744597	0.993066	-4.82811	0	0
Q99829	Copine-1	CPNE1	20.5257	20.3516	20.189	20.6962	20.6746	20.6411				0.315238	0.00602019	0.624455	20.519	2.29603	0.0465035	0.993066	-4.04208	0	0
A6PVN5	Serine/threonine-protein phosphatase 2A activator	PPP2R4	20.748	20.8978	20.9376	20.6215	20.7611	20.7942				-0.135534	-0.406458	0.135391	20.807	-1.12668	0.288198	0.993066	-4.59753	0	0
A6QRH7	Protein FAM3A	FAM3A	17.4448	17.0117	16.2505	16.6008	16.6853	16.8672				-0.184591	-0.918235	0.549053	16.8099	-0.566669	0.584398	0.993066	-4.78326	0	0
P49184	Deoxyribonuclease-1-like 1	DNASE1L1	15.9006	15.6759	15.1747	15.4075	15.1808	15.8538				-0.103047	-0.654087	0.447993	15.5472	-0.421168	0.68323	0.993066	-4.81401	0	0
O60565	Gremlin-1	GREM1	17.7118	16.7266	16.6261	17.2496	16.6555	16.6913				-0.156047	-0.837496	0.525402	16.9094	-0.515734	0.618116	0.993066	-4.79497	0	0
P01308	Insulin	INS	26.0547	25.7454	25.9995	26.1838	26.0721	26.5085				0.32165	-0.755072	1.39837	25.7389	0.672796	0.517497	0.993066	-4.75576	0	0
P17936	Insulin-like growth factor-binding protein 3	IGFBP3	21.3466	21.1905	21.626	20.9926	21.1186	22.0606				0.00289789	-0.957397	0.963193	21.3518	0.00679642	0.994721	0.998554	-4.853	0	0
P61769	Beta-2-microglobulin	B2M	22.1675	22.0118	21.1437	21.8944	21.9007	21.7485				0.0735336	-0.666514	0.813581	21.6306	0.223784	0.82778	0.993066	-4.84188	0	0
A7BI36	Ribosome-binding protein 1	RRBP1	19.6035	19.537	20.7961	19.624	19.5075	20.4936				-0.103859	-0.924453	0.716736	19.8669	-0.285048	0.781874	0.993066	-4.835	0	0
Q9HC56	Protocadherin-9	PCDH9	15.0293	14.6076	14.3513	14.9893	14.969	15.2346				0.401575	-0.331564	1.13471	15.0089	1.23363	0.247707	0.993066	-4.55259	0	0
Q06546	GA-binding protein alpha chain	GABPA	16.7796	17.0676	16.2798	16.7979	16.8692	16.4259				-0.0113468	-0.495719	0.473025	16.6857	-0.0527589	0.959044	0.993391	-4.85239	0	0
Q08174	Protocadherin-1	PCDH1	18.5138	18.143	18.55	17.9842	18.071	18.618				-0.177881	-0.927891	0.572129	18.3698	-0.534152	0.605809	0.993066	-4.79085	0	0
Q8NFT8	Delta and Notch-like epidermal growth factor-related receptor	DNER	17.9686	17.9027	17.142	17.7153	17.5852	18.1081				0.131771	-0.609132	0.872674	17.6661	0.400554	0.697824	0.993066	-4.81769	0	0
O75439	Mitochondrial-processing peptidase subunit beta	PMPCB	17.9606	18.0394	17.6676	18.0606	18.0205	17.9198				0.111128	-0.260959	0.483216	17.9725	0.67264	0.517592	0.993066	-4.7558	0	0
Q9H081	Protein MIS12 homolog	MIS12	15.1143	14.9599	15.3599	15.3867	14.9489	15.1277				0.00971089	-0.354794	0.374216	15.1463	0.060001	0.953429	0.993066	-4.85221	0	0
B4DSD6		BRD8	13.9048	14.0908	13.9474	13.9279	13.8333	13.9136				-0.0894088	-0.39356	0.214742	13.9093	-0.662055	0.524053	0.993066	-4.75873	0	0
Q7Z5K2	Wings apart-like protein homolog	WAPAL	13.7736	14.3944	14.1584	13.2881	13.7952	14.0486				-0.398158	-0.908719	0.112403	13.9193	-1.75635	0.111934	0.993066	-4.30848	0	0
O15126	Secretory carrier-associated membrane protein 1	SCAMP1	16.0424	15.6842	15.7132	15.987	15.6141	15.8685				0.0098822	-0.33703	0.356794	15.8626	0.064156	0.950208	0.993066	-4.8521	0	0
P43686	26S protease regulatory subunit 6B	PSMC4	19.8298	19.9324	19.6167	20.0481	19.8345	19.5987				0.0341273	-0.377775	0.446029	19.8739	0.1866	0.855995	0.993066	-4.84527	0	0
P45877	Peptidyl-prolyl cis-trans isomerase C	PPIC	21.7714	21.5188	20.9457	22.2363	22.081	22.1364				0.739258	0.261101	1.21741	21.7327	3.482	0.00661366	0.993066	-3.52183	0	0
O60341	Lysine-specific histone demethylase 1A	KDM1A	16.3126	16.4852	16.2034	16.3921	16.3531	16.0641				-0.0640074	-0.407195	0.27918	16.2621	-0.420051	0.684018	0.993066	-4.81422	0	0
P00533	Epidermal growth factor receptor	EGFR	19.7832	19.9776	19.5486	19.8525	19.9315	19.9401				0.138241	-0.227342	0.503824	19.8459	0.851636	0.415876	0.993066	-4.70062	0	0
P52789	Hexokinase-2	HK2	17.4588	17.3718	16.8206	17.5864	17.6525	17.5547				0.380775	-0.0495512	0.811102	17.4048	1.99285	0.0765184	0.993066	-4.19157	0	0
Q7Z569	BRCA1-associated protein	BRAP	16.4893	16.5213	16.3759	16.7257	16.7332	16.6819				0.251419	-0.0331486	0.535987	16.5821	1.98983	0.0768948	0.993066	-4.19307	0	0
P15170	Eukaryotic peptide chain release factor GTP-binding subunit ERF3A	GSPT1	18.9129	18.7196	18.8105	19.0408	19.0208	18.8316				0.150057	-0.151079	0.451193	18.8013	1.12227	0.289977	0.993066	-4.59934	0	0
Q15424	Scaffold attachment factor B1	SAFB	20.5283	20.632	20.9554	20.4749	20.3886	20.5978				-0.218131	-0.559948	0.123686	20.5714	-1.43723	0.183537	0.993066	-4.46138	0	0
Q8IYB5	Stromal membrane-associated protein 1	SMAP1	14.3735	14.2524	14.8116	14.6987	14.7369	14.7929				0.263626	-0.0889745	0.616227	14.6388	1.68387	0.125513	0.993066	-4.34392	0	0
Q92820	Gamma-glutamyl hydrolase	GGH	21.9526	21.7756	21.3615	22.1355	21.7708	21.5734				0.130003	-0.305537	0.565544	21.8354	0.672248	0.517831	0.993066	-4.75591	0	0
P47897	Glutamine--tRNA ligase	QARS	18.3852	18.4315	18.0697	18.3791	18.472	18.2366				0.0671324	-0.256242	0.390506	18.3817	0.467552	0.650902	0.993066	-4.80512	0	0
P41240	Tyrosine-protein kinase CSK	CSK	15.9994	15.8249	15.5392	16.2836	15.9029	15.8322				0.218424	-0.193348	0.630197	15.9444	1.19467	0.26189	0.993066	-4.56923	0	0
P50991	T-complex protein 1 subunit delta	CCT4	21.9914	22.1761	22.5935	22.1718	22.2915	22.1276				-0.0567079	-0.454964	0.341549	22.178	-0.320689	0.755558	0.993066	-4.83026	0	0
Q8NEU8	DCC-interacting protein 13-beta	APPL2	17.2397	16.9612	16.8	17.117	16.8833	16.9615				-0.0130353	-0.362582	0.336512	17.0001	-0.0839883	0.934852	0.993066	-4.85144	0	0
P20809	Interleukin-11	IL11	15.3203	15.3436	14.9931	15.0174	14.6565	14.7566				-0.408789	-0.954509	0.136931	14.9632	-1.68707	0.124884	0.993066	-4.34236	0	0
Q9HB63	Netrin-4	NTN4	19.186	18.578	18.8967	18.9371	18.6758	19.693				0.215033	-0.553794	0.983859	18.9401	0.629911	0.543966	0.993066	-4.76737	0	0
Q8NBZ7	UDP-glucuronic acid decarboxylase 1	UXS1	19.0836	19.191	18.0831	18.7678	18.6963	18.7562				-0.0457796	-0.666907	0.575348	18.7587	-0.165995	0.871725	0.993066	-4.84688	0	0
O75635	Serpin B7	SERPINB7	13.9038	13.6108	13.8888	13.5774	13.7834	14.5081				0.155228	-0.678824	0.989279	13.9471	0.41916	0.684646	0.993066	-4.81438	0	0
P46926	Glucosamine-6-phosphate isomerase 1	GNPDA1	21.0428	21.2645	21.5135	21.1127	21.1015	20.9703				-0.212084	-0.566546	0.142378	21.1319	-1.34754	0.209818	0.993066	-4.50237	0	0
Q9Y2G5	GDP-fucose protein O-fucosyltransferase 2	POFUT2	18.1569	18.1466	17.8697	18.2175	18.3148	17.8806				0.0799234	-0.260341	0.420188	18.1222	0.529006	0.609234	0.993066	-4.79202	0	0
P62937	Peptidyl-prolyl cis-trans isomerase A	PPIA	24.5685	24.7306	24.6223	24.6106	24.6131	24.8358				0.0460475	-0.241642	0.333737	24.6707	0.360484	0.726564	0.993066	-4.82433	0	0
Q15007	Pre-mRNA-splicing regulator WTAP	WTAP	15.1251	14.6145	15.1742	15.0827	14.8549	14.7065				-0.0899049	-0.558813	0.379004	14.8856	-0.431816	0.675746	0.993066	-4.81205	0	0
O15232	Matrilin-3	MATN3	19.0198	19.0131	18.2701	18.7251	18.7289	19.0081				0.0530067	-0.561541	0.667554	18.7581	0.194258	0.850165	0.993066	-4.84462	0	0
P56192	Methionine--tRNA ligase, cytoplasmic	MARS	17.1496	17.2562	17.2914	17.2868	17.2846	17.0675				-0.0194091	-0.296332	0.257514	17.2634	-0.157852	0.877959	0.993066	-4.84746	0	0
Q6PI48	Aspartate--tRNA ligase, mitochondrial	DARS2	15.2858	15.3455	14.1572	15.2693	15.2478	14.2432				-0.00943921	-0.969408	0.95053	14.9515	-0.0221453	0.982801	0.994607	-4.8529	0	0
P26373	60S ribosomal protein L13	RPL13	17.6974	17.1096	18.0946	17.574	17.4892	17.6366				-0.0673037	-0.585964	0.451357	17.5486	-0.292253	0.776529	0.993066	-4.83409	0	0
P35637	RNA-binding protein FUS	FUS	21.3147	21.4683	21.2479	21.144	21.2892	20.9625				-0.21172	-0.523935	0.100496	21.1757	-1.52725	0.160073	0.993066	-4.41921	0	0
Q06203	Amidophosphoribosyltransferase	PPAT	14.5765	14.7219	15.3384	14.5927	14.9161	14.6841				-0.147977	-0.600074	0.304121	14.7308	-0.737164	0.479266	0.993066	-4.73713	0	0
Q99519	Sialidase-1	NEU1	19.3477	19.3121	18.3326	18.9832	18.9496	19.081				0.00716938	-0.563452	0.577791	19.0656	0.0282968	0.978025	0.994607	-4.85284	0	0
Q99615	DnaJ homolog subfamily C member 7	DNAJC7	14.4502	14.6503	14.3033	14.3248	14.7892	14.8045				0.171566	-0.357087	0.700218	14.4356	0.730909	0.482901	0.993066	-4.739	0	0
Q9UKM9	RNA-binding protein Raly	RALY	16.3073	15.8943	16.17	16.2387	16.0883	15.5806				-0.154678	-0.589729	0.280372	16.0065	-0.800743	0.44332	0.993066	-4.71737	0	0
Q9Y3C4	EKC/KEOPS complex subunit TPRKB	TPRKB	14.8902	14.9777	14.227	14.8725	14.9276	14.2959				0.000358291	-0.549514	0.55023	14.7785	0.0014675	0.99886	0.99886	-4.85301	0	0
Q9BWD1	Acetyl-CoA acetyltransferase, cytosolic	ACAT2	17.6607	18.2731	18.3112	17.8863	18.1802	17.905				-0.0911374	-0.565346	0.383071	17.9816	-0.432843	0.675026	0.993066	-4.81186	0	0
P63279	SUMO-conjugating enzyme UBC9	UBE2I	21.0057	21.2808	21.1592	20.9244	20.9466	21.1564				-0.139429	-0.457111	0.178253	21.1229	-0.988469	0.348022	0.993066	-4.65182	0	0
P62266	40S ribosomal protein S23	RPS23	17.509	16.8231	18.478	17.3908	17.1543	17.4084				-0.285549	-1.05232	0.481225	17.3442	-0.83872	0.422728	0.993066	-4.70495	0	0
P33992	DNA replication licensing factor MCM5	MCM5	16.8538	16.5207	16.3019	17.0489	17.1098	16.6346				0.372286	-0.0431903	0.787761	16.7369	2.01806	0.0734408	0.993066	-4.17907	0	0
Q6NZY4	Zinc finger CCHC domain-containing protein 8	ZCCHC8	15.5912	15.499	16.3793	15.3443	15.6109	15.7592				-0.251674	-0.79331	0.289962	15.6165	-1.04649	0.321857	0.993066	-4.6296	0	0
Q12874	Splicing factor 3A subunit 3	SF3A3	20.4478	20.4111	20.5429	20.4804	20.493	20.128				-0.100113	-0.500258	0.300032	20.4718	-0.563478	0.586481	0.993066	-4.78403	0	0
O95297	Myelin protein zero-like protein 1	MPZL1	15.0069	14.7666	14.8136	14.9127	14.6941	15.1366				0.0521178	-0.403885	0.508121	14.9139	0.257408	0.802487	0.993066	-4.83831	0	0
Q96TA2	ATP-dependent zinc metalloprotease YME1L1	YME1L1	19.1566	19.6611	19.5351	19.5261	19.6195	19.6571				0.149938	-0.241593	0.541468	19.5631	0.86248	0.410182	0.993066	-4.69695	0	0
P53990	IST1 homolog	IST1	19.727	19.6732	19.3378	19.4821	19.3308	19.7896				-0.045147	-0.491565	0.401271	19.5063	-0.227767	0.824772	0.993066	-4.84149	0	0
Q9Y2Z0	Suppressor of G2 allele of SKP1 homolog	SUGT1	18.752	18.986	18.9217	18.7535	19.0645	19.1512				0.10315	-0.218505	0.424806	18.9162	0.722243	0.487965	0.993066	-4.74158	0	0
Q9NSE4	Isoleucine--tRNA ligase, mitochondrial	IARS2	20.6094	20.69	20.2502	20.7048	20.6472	20.5859				0.129387	-0.313555	0.572328	20.5871	0.65788	0.526615	0.993066	-4.75987	0	0
Q9UIA9	Exportin-7	XPO7	15.8159	15.8046	15.2957	16.1921	16.1615	15.555				0.330797	-0.197399	0.858994	15.8793	1.41049	0.191061	0.993066	-4.47372	0	0
Q07021	Complement component 1 Q subcomponent-binding protein, mitochondrial	C1QBP	21.7748	22.2477	22.2082	21.7884	21.7224	21.5541				-0.388587	-0.783951	0.00677729	21.8767	-2.21357	0.05329	0.993066	-4.08246	0	0
Q99538	Legumain	LGMN	18.62	18.3747	17.7835	18.1821	18.0985	18.2289				-0.0895873	-0.53991	0.360736	18.2362	-0.448049	0.664407	0.993066	-4.80896	0	0
Q13287	N-myc-interactor	NMI	17.1518	17.527	17.925	17.4806	17.447	17.3603				-0.105335	-0.585643	0.374973	17.5225	-0.493919	0.632856	0.993066	-4.79968	0	0
P31948	Stress-induced-phosphoprotein 1	STIP1	22.2485	22.2784	22.9634	22.3985	22.3332	22.5089				-0.0832688	-0.519403	0.352865	22.406	-0.429997	0.677022	0.993066	-4.81239	0	0
O00754	Lysosomal alpha-mannosidase	MAN2B1	19.5729	19.349	18.9081	19.2294	19.105	18.7827				-0.237632	-0.666427	0.191163	19.2886	-1.24813	0.242591	0.993066	-4.54633	0	0
P01344	Insulin-like growth factor II	IGF2	18.3946	18.0144	17.5607	17.546	17.0326	18.9265				-0.1549	-1.35562	1.04582	17.9257	-0.290545	0.777796	0.993066	-4.83431	0	0
P42285	Superkiller viralicidic activity 2-like 2	SKIV2L2	18.1039	17.9082	18.9009	18.0726	18.1908	17.908				-0.247158	-0.773811	0.279494	18.1295	-1.05695	0.317302	0.993066	-4.6255	0	0
Q9NZ52	ADP-ribosylation factor-binding protein GGA3	GGA3	11.1626	10.7321	11.1174	10.8662	11.2368	9.84568				-0.354485	-1.04702	0.33805	10.9302	-1.15281	0.277848	0.993066	-4.58677	0	0
Q15750	TGF-beta-activated kinase 1 and MAP3K7-binding protein 1	TAB1	16.5519	16.6391	16.6549	16.7493	16.7323	16.43				0.0218501	-0.322151	0.365852	16.6387	0.143053	0.88931	0.993066	-4.84845	0	0
Q9NPH3	Interleukin-1 receptor accessory protein	IL1RAP	19.6214	19.1815	19.1664	19.2291	19.2093	19.5223				-0.00287661	-0.530725	0.524972	19.2843	-0.0122737	0.990467	0.997398	-4.85298	0	0
P13807	Glycogen [starch] synthase, muscle	GYS1	16.7407	16.4293	16.6508	16.6277	16.7623	16.6128				0.0606732	-0.231861	0.353207	16.6681	0.467115	0.651204	0.993066	-4.80521	0	0
Q9UEU0	Vesicle transport through interaction with t-SNAREs homolog 1B	VTI1B	15.4504	15.665	15.6781	15.695	15.6705	15.5974				0.0564759	-0.213276	0.326227	15.5762	0.471522	0.648169	0.993066	-4.80432	0	0
A8K6Q8			18.5086	18.5216	18.4692	18.6625	18.5516	18.8408				0.185156	-0.137678	0.507991	18.5199	1.2917	0.227738	0.993066	-4.52727	0	0
A8K6T3	Desmocollin-3	DSC3	17.6742	17.7754	17.4495	17.1896	17.1163	17.2713				-0.440611	-0.970391	0.0891697	17.2954	-1.87311	0.0928779	0.993066	-4.25092	0	0
Q9UBL3	Set1/Ash2 histone methyltransferase complex subunit ASH2	ASH2L	14.6221	14.4813	14.9501	15.2201	14.9918	14.7272				0.2952	-0.189332	0.779732	14.8808	1.37213	0.202311	0.993066	-4.49124	0	0
O94855	Protein transport protein Sec24D	SEC24D	20.0472	20.6975	20.7546	20.3671	20.5581	20.444				-0.0433675	-0.550157	0.463422	20.4476	-0.192726	0.85133	0.993066	-4.84475	0	0
A8K719	Core-binding factor subunit beta	CBFB	17.2852	17.3129	17.0919	17.1175	17.2956	17.3592				0.0273822	-0.262703	0.317467	17.2767	0.212592	0.836247	0.993066	-4.84296	0	0
Q96QV1	Hedgehog-interacting protein	HHIP	11.9598	11.1659	11.7128	12.1786	12.1155	11.3647				0.273459	-0.449977	0.996894	11.8974	0.851325	0.41604	0.993066	-4.70073	0	0
P19404	NADH dehydrogenase [ubiquinone] flavoprotein 2, mitochondrial	NDUFV2	19.2919	19.6965	19.4156	19.4109	19.3941	19.1983				-0.133564	-0.484396	0.217269	19.3609	-0.857415	0.412835	0.993066	-4.69867	0	0
Q96T51	RUN and FYVE domain-containing protein 1	RUFY1	14.7454	14.225	14.3151	14.7506	14.4768	14.3886				0.110176	-0.329003	0.549356	14.5232	0.565	0.585487	0.993066	-4.78366	0	0
P30153	Serine/threonine-protein phosphatase 2A 65 kDa regulatory subunit A alpha isoform	PPP2R1A	21.9443	22.0916	22.2388	22.1661	22.2199	22.0907				0.0673358	-0.236985	0.371657	22.1089	0.498331	0.629861	0.993066	-4.79874	0	0
P52292	Importin subunit alpha-1	KPNA2	16.5388	16.4561	17.2537	16.36	16.7372	16.591				-0.186749	-0.674307	0.30081	16.5511	-0.862648	0.410095	0.993066	-4.6969	0	0
P60842	Eukaryotic initiation factor 4A-I	EIF4A1	22.1934	21.9091	22.024	22.2714	22.3071	22.1946				0.215548	-0.119836	0.550932	22.1662	1.44745	0.18073	0.993066	-4.45664	0	0
P62244	40S ribosomal protein S15a	RPS15A	16.3815	16.4042	17.6405	16.3864	16.5041	16.5453				-0.330148	-1.0304	0.370101	16.6129	-1.06184	0.315189	0.993066	-4.62357	0	0
Q9P0V9	Septin-10	SEPT10	19.821	20.2002	20.1922	19.9283	19.9587	19.6407				-0.228595	-0.645672	0.188482	20.0466	-1.23439	0.247434	0.993066	-4.55226	0	0
A8K7N0	60S ribosomal protein L14	RPL14	18.7235	18.1861	19.2873	18.5369	18.4134	18.7835				-0.154347	-0.783607	0.474914	18.5882	-0.552421	0.593729	0.993066	-4.78664	0	0
Q02818	Nucleobindin-1	NUCB1	25.438	25.1965	24.4867	25.1581	25.0131	25.37				0.139972	-0.438249	0.718192	25.1296	0.545192	0.598493	0.993066	-4.78832	0	0
A8K7Z3	GRIP1-associated protein 1	GRIPAP1	18.2856	18.4519	18.9034	18.3115	18.1875	18.3829				-0.253035	-0.636009	0.129938	18.4154	-1.48804	0.169948	0.993066	-4.43769	0	0
O15446	DNA-directed RNA polymerase I subunit RPA34	CD3EAP	15.6706	16.1093	16.4233	15.4809	15.6882	15.6937				-0.446794	-0.908783	0.0151946	15.8038	-2.17811	0.0564974	0.993066	-4.09991	0	0
P55145	Mesencephalic astrocyte-derived neurotrophic factor	MANF	20.5969	20.3089	20.4237	20.353	20.42	19.9373				-0.206385	-0.658815	0.246045	20.4193	-1.02738	0.330305	0.993066	-4.63701	0	0
Q9UNH7	Sorting nexin-6	SNX6	21.4026	21.4231	21.7916	21.5936	21.4429	21.7358				0.0516994	-0.298467	0.401866	21.5185	0.332517	0.746895	0.993066	-4.82857	0	0
Q8N1F7	Nuclear pore complex protein Nup93	NUP93	15.8001	15.6531	15.413	15.5561	15.8582	15.7291				0.0923723	-0.239936	0.424681	15.7049	0.626043	0.546392	0.993066	-4.76838	0	0
P30533	Alpha-2-macroglobulin receptor-associated protein	LRPAP1	18.3629	18.1893	18.7548	18.1955	18.0826	18.1448				-0.294701	-0.702006	0.112604	18.2609	-1.62954	0.136656	0.993066	-4.37026	0	0
O00442	RNA 3-terminal phosphate cyclase	RTCA	17.4017	17.032	16.9293	17.7079	17.634	17.2404				0.406436	-0.0182307	0.831103	17.3816	2.1555	0.0586392	0.993066	-4.11105	0	0
O15067	Phosphoribosylformylglycinamidine synthase	PFAS	17.0196	17.0671	17.1862	17.3355	17.4596	17.6207				0.380954	0.0693306	0.692578	17.2789	2.75325	0.0217723	0.993066	-3.82596	0	0
P52848	Bifunctional heparan sulfate N-deacetylase/N-sulfotransferase 1	NDST1	17.0904	16.8513	16.5425	16.817	16.7278	17.1224				0.0610274	-0.413783	0.535838	16.8368	0.289473	0.77859	0.993066	-4.83444	0	0
Q86VP6	Cullin-associated NEDD8-dissociated protein 1	CAND1	22.734	22.6968	23.18	22.841	22.8046	22.891				-0.0247207	-0.380039	0.330598	22.8727	-0.156691	0.878848	0.993066	-4.84755	0	0
Q14CX7	N-alpha-acetyltransferase 25, NatB auxiliary subunit	NAA25	16.3976	16.8047	16.9797	16.7017	16.6244	16.6833				-0.0575617	-0.438072	0.322948	16.7159	-0.340699	0.740925	0.993066	-4.82736	0	0
P13671	Complement component C6	C6	20.0327	19.8723	18.5859	19.7117	19.4804	19.4318				0.0443339	-0.767864	0.856532	19.396	0.122936	0.904783	0.993066	-4.84965	0	0
Q66K74	Microtubule-associated protein 1S	MAP1S	16.5843	16.1609	16.5352	16.588	16.6703	16.2955				0.0911447	-0.331636	0.513925	16.5069	0.485534	0.638568	0.993066	-4.80144	0	0
O43148	mRNA cap guanine-N7 methyltransferase	RNMT	17.3307	17.3334	17.2066	17.3411	17.4232	17.2904				0.0613695	-0.257539	0.380278	17.3648	0.4334	0.674635	0.993066	-4.81175	0	0
P07910	Heterogeneous nuclear ribonucleoproteins C1/C2	HNRNPC	21.3104	21.1162	21.3212	21.4394	21.227	20.9771				-0.0347081	-0.407399	0.337983	21.2304	-0.209742	0.838407	0.993066	-4.84323	0	0
Q92636	Protein FAN	NSMAF	14.3004	13.8713	14.6831	14.2752	14.7066	14.391				0.17269	-0.3099	0.65528	14.3443	0.80592	0.440474	0.993066	-4.7157	0	0
O00567	Nucleolar protein 56	NOP56	15.6713	15.7949	15.288	15.6194	15.4167	15.3787				-0.113097	-0.484661	0.258467	15.5222	-0.685523	0.509794	0.993066	-4.75219	0	0
Q9BYT8	Neurolysin, mitochondrial	NLN	20.6879	21.0101	20.8936	20.787	20.7222	20.7928				-0.0965528	-0.384342	0.191237	20.7844	-0.755603	0.468653	0.993066	-4.73154	0	0
P36406	E3 ubiquitin-protein ligase TRIM23	TRIM23	17.8581	18.3096	17.78	17.9558	18.0229	17.947				-0.00731965	-0.355428	0.340789	18.0559	-0.0473564	0.963234	0.994521	-4.85251	0	0
Q96KN1	Protein FAM84B	FAM84B	18.923	19.0845	18.5223	19.0677	18.9557	19.6061				0.366529	-0.118436	0.851493	19.0749	1.70216	0.121951	0.993066	-4.335	0	0
Q9UNN5	FAS-associated factor 1	FAF1	19.734	19.9497	19.7513	19.7516	19.8229	19.7432				-0.0390621	-0.309134	0.23101	19.7719	-0.325747	0.75185	0.993066	-4.82954	0	0
O43592	Exportin-T	XPOT	18.0181	17.8787	18.4074	18.2976	18.2584	18.4777				0.243189	-0.110679	0.597057	18.1325	1.54777	0.155108	0.993066	-4.40947	0	0
P78316	Nucleolar protein 14	NOP14	14.8526	15.6297	15.5312	15.0808	14.6966	15.1427				-0.364482	-0.846057	0.117093	15.1121	-1.70457	0.121489	0.993066	-4.33383	0	0
Q13217	DnaJ homolog subfamily C member 3	DNAJC3	21.1328	20.7807	20.3709	20.8536	20.6978	20.9793				0.0821803	-0.422254	0.586615	20.8723	0.366916	0.721919	0.993066	-4.82331	0	0
Q9NYU2	UDP-glucose:glycoprotein glucosyltransferase 1	UGGT1	21.307	20.8809	20.8936	21.1665	21.0083	20.789				-0.039237	-0.405285	0.326811	21.0356	-0.241413	0.814491	0.993066	-4.84007	0	0
Q8TBA6	Golgin subfamily A member 5	GOLGA5	13.741	13.9899	14.1786	13.8429	13.8939	13.5966				-0.192048	-0.543019	0.158924	13.7871	-1.23237	0.248155	0.993066	-4.55314	0	0
Q8N474	Secreted frizzled-related protein 1	SFRP1	25.3823	24.9554	24.2904	24.9708	24.7375	25.1893				0.089863	-0.580443	0.760169	24.9518	0.301933	0.769368	0.993066	-4.83282	0	0
P09619	Platelet-derived growth factor receptor beta	PDGFRB	19.1154	19.186	18.5237	19.0132	18.9639	19.0568				0.0696498	-0.393401	0.5327	18.9976	0.338762	0.742337	0.993066	-4.82765	0	0
Q9UNP9	Peptidyl-prolyl cis-trans isomerase E	PPIE	18.8925	18.9577	18.9899	18.6926	18.7184	18.8089				-0.206742	-0.467314	0.0538293	18.9176	-1.78692	0.106622	0.993066	-4.29346	0	0
Q99523	Sortilin	SORT1	18.9716	18.8766	18.3268	18.7683	18.6684	18.9074				0.0563664	-0.453099	0.565832	18.782	0.249177	0.808658	0.993066	-4.83923	0	0
Q8NCN5	Pyruvate dehydrogenase phosphatase regulatory subunit, mitochondrial	PDPR	17.767	17.717	17.9472	17.8851	17.7591	17.6437				-0.0477553	-0.479488	0.383977	17.6656	-0.249121	0.8087	0.993066	-4.83923	0	0
O14972	Down syndrome critical region protein 3	DSCR3	14.9657	14.8075	14.663	14.817	14.8692	14.9747				0.074911	-0.288024	0.437846	14.8593	0.464857	0.652761	0.993066	-4.80566	0	0
P62308	Small nuclear ribonucleoprotein G	SNRPG	18.0437	17.8993	18.913	17.9852	17.6884	17.9014				-0.426976	-0.997285	0.143333	18.0307	-1.68615	0.125064	0.993066	-4.34281	0	0
P52179	Myomesin-1	MYOM1	19.0702	19.2192	19.5506	19.0179	19.1659	19.4135				-0.0808529	-0.491032	0.329327	19.2158	-0.443941	0.667269	0.993066	-4.80976	0	0
A8MXV4	Nucleoside diphosphate-linked moiety X motif 19, mitochondrial	NUDT19	16.0122	16.3988	16.3515	16.2601	16.3207	16.0105				-0.0570508	-0.413997	0.299895	16.2693	-0.359967	0.726937	0.993066	-4.82441	0	0
Q9NQ29	Putative RNA-binding protein Luc7-like 1	LUC7L	16.9527	16.9831	16.9355	16.852	17.0569	16.7286				-0.077945	-0.365861	0.209971	16.9741	-0.609713	0.556701	0.993066	-4.7726	0	0
A9QQ22	WAS protein family homolog 6	WASH	17.152	16.9249	17.8511	17.226	17.2801	17.1537				-0.0894473	-0.582559	0.403665	17.2563	-0.408531	0.692161	0.993066	-4.81629	0	0
Q8N392	Rho GTPase-activating protein 18	ARHGAP18	20.3499	20.347	20.0823	20.3585	20.4222	20.1039				0.0351649	-0.32042	0.39075	20.4037	0.222725	0.82858	0.993066	-4.84199	0	0
Q9UQE7	Structural maintenance of chromosomes protein 3	SMC3	17.435	17.3307	17.6909	17.5011	17.5348	17.3592				-0.0204652	-0.3226	0.28167	17.4637	-0.152552	0.882021	0.993066	-4.84783	0	0
Q8IVD9	NudC domain-containing protein 3	NUDCD3	18.5087	18.7656	18.8717	18.5582	18.8821	18.8159				0.036725	-0.326065	0.399515	18.7438	0.227987	0.824606	0.993066	-4.84146	0	0
O60784	Target of Myb protein 1	TOM1	15.0821	15.436	14.9832	15.4515	15.2741	15.3153				0.179852	-0.174138	0.533843	15.1921	1.14427	0.281201	0.993066	-4.59031	0	0
Q9Y262	Eukaryotic translation initiation factor 3 subunit L	EIF3L	20.7319	20.6616	20.8886	20.832	20.9187	20.5728				0.013831	-0.37448	0.402142	20.8114	0.0802188	0.937769	0.993066	-4.85158	0	0
P48444	Coatomer subunit delta	ARCN1	21.2712	21.4566	21.5007	21.5871	21.5336	21.4876				0.126593	-0.168054	0.42124	21.4276	0.967634	0.357796	0.993066	-4.65959	0	0
Q14012	Calcium/calmodulin-dependent protein kinase type 1	CAMK1	11.1987	10.7705	10.7199	10.5073	11.5619	11.3978				0.259261	-0.356558	0.875079	11.1859	0.948172	0.367106	0.993066	-4.66674	0	0
P04216	Thy-1 membrane glycoprotein	THY1	18.7334	18.7757	18.6847	19.1696	18.8832	19.3236				0.394222	0.057682	0.730761	18.9933	2.6382	0.0263537	0.993066	-3.87882	0	0
P39019	40S ribosomal protein S19	RPS19	20.2376	20.1384	20.6699	20.0068	20.1593	20.0927				-0.262375	-0.698638	0.173889	20.0988	-1.35449	0.207673	0.993066	-4.49923	0	0
Q5VIR6	Vacuolar protein sorting-associated protein 53 homolog	VPS53	11.4546	10.8536	11.2334	11.8354	11.4868	11.4843				0.421651	-0.203113	1.04642	11.3038	1.51999	0.161862	0.993066	-4.42264	0	0
P09601	Heme oxygenase 1	HMOX1	15.5727	15.3019	15.7074	15.4726	15.6356	15.6619				0.0626977	-0.261728	0.387124	15.5782	0.43525	0.67334	0.993066	-4.81141	0	0
Q86Y82	Syntaxin-12	STX12	17.2854	17.419	17.7962	17.3319	17.4126	17.4472				-0.102963	-0.458407	0.252481	17.4387	-0.6524	0.529988	0.993066	-4.76136	0	0
Q15147	1-phosphatidylinositol 4,5-bisphosphate phosphodiesterase beta-4	PLCB4	14.6462	15.1084	14.8316	14.7768	14.635	14.9152				-0.0864061	-0.447533	0.274721	14.8062	-0.538875	0.602674	0.993066	-4.78977	0	0
O75832	26S proteasome non-ATPase regulatory subunit 10	PSMD10	18.486	18.6484	18.3791	18.5259	18.6825	18.4242				0.0396453	-0.293918	0.373209	18.5088	0.267681	0.794806	0.993066	-4.83712	0	0
P35914	Hydroxymethylglutaryl-CoA lyase, mitochondrial	HMGCL	18.1468	18.3974	18.2337	18.4143	18.1961	18.126				-0.0138223	-0.37431	0.346666	18.2043	-0.086356	0.93302	0.993066	-4.85135	0	0
P29323	Ephrin type-B receptor 2	EPHB2	19.5024	19.5547	19.1906	19.179	19.3325	19.5296				-0.0688954	-0.502312	0.364521	19.3371	-0.358004	0.728358	0.993066	-4.82472	0	0
Q96SU4	Oxysterol-binding protein-related protein 9	OSBPL9	12.0493	12.2765	12.1323	12.4404	12.7197	13.0584				0.586815	0.0764288	1.0972	12.4837	2.58944	0.0285774	0.993066	-3.90157	0	0
P98170	E3 ubiquitin-protein ligase XIAP	XIAP	12.4879	12.9516	12.8878	11.8741	12.7891	13.0576				-0.2022	-1.03479	0.630386	12.4709	-0.54696	0.597326	0.993066	-4.78791	0	0
Q9NVA1	Ubiquinol-cytochrome-c reductase complex assembly factor 1	UQCC1	16.2161	16.3065	16.4476	16.2544	16.1884	16.1272				-0.133412	-0.517872	0.251049	16.2971	-0.781528	0.45399	0.993066	-4.72348	0	0
Q15121	Astrocytic phosphoprotein PEA-15	PEA15	18.8358	18.9644	19.0657	18.7429	19.1337	19.2787				0.0964675	-0.327181	0.520116	18.8396	0.512836	0.620064	0.993066	-4.79561	0	0
Q16513	Serine/threonine-protein kinase N2	PKN2	16.5854	16.3158	16.6133	16.3928	16.4495	16.4801				-0.0640417	-0.380563	0.25248	16.4702	-0.455683	0.659106	0.993066	-4.80748	0	0
B1ALD9		POSTN	20.2258	20.3092	20.0956	20.0142	20.1737	20.9296				0.162274	-0.963712	1.28826	20.067	0.324579	0.752705	0.993066	-4.82971	0	0
Q9H3M7	Thioredoxin-interacting protein	TXNIP	15.814	15.8152	15.2657	16.1264	15.8878	15.657				0.258823	-0.158996	0.676641	15.8016	1.39514	0.195497	0.993066	-4.48076	0	0
Q14141	Septin-6	SEPT6	16.3907	16.4181	16.3432	16.2478	16.2342	15.9348				-0.245088	-0.638029	0.147853	16.247	-1.40475	0.192711	0.993066	-4.47636	0	0
Q9Y3B2	Exosome complex component CSL4	EXOSC1	14.4093	14.6511	13.7175	14.5875	14.6375	14.3324				0.259807	-0.330854	0.850469	14.2892	0.99064	0.347016	0.993066	-4.651	0	0
Q8IZA0	Dyslexia-associated protein KIAA0319-like protein	KIAA0319L	16.6813	16.3242	16.0232	16.4891	16.6038	16.536				0.20009	-0.280132	0.680312	16.4418	0.938397	0.371848	0.993066	-4.67029	0	0
Q13310	Polyadenylate-binding protein 4	PABPC4	17.3276	17.9831	17.9551	17.5076	17.7627	17.7265				-0.0896767	-0.549714	0.370361	17.6966	-0.439026	0.670699	0.993066	-4.81069	0	0
P08174	Complement decay-accelerating factor	CD55	20.9618	20.2474	19.4786	20.3117	20.1448	20.4007				0.0565081	-0.683029	0.796045	20.1958	0.17209	0.867066	0.993066	-4.84642	0	0
Q9UHV9	Prefoldin subunit 2	PFDN2	18.775	18.8424	19.1923	18.7605	18.9676	18.702				-0.126503	-0.461478	0.208471	18.8505	-0.850538	0.416455	0.993066	-4.70099	0	0
P31944	Caspase-14	CASP14	20.5352	18.8341	18.1895	17.9772	17.7825	17.8016				-1.33251	-4.44954	1.78452	19.1161	-1.00726	0.346782	0.993066	-4.64365	0	0
P62701	40S ribosomal protein S4, X isoform	RPS4X	19.502	19.3209	20.8334	19.5639	19.4888	19.7673				-0.278787	-1.04416	0.486584	19.6178	-0.820358	0.432602	0.993066	-4.71101	0	0
Q02543	60S ribosomal protein L18a	RPL18A	17.1568	17.0656	17.8111	17.319	17.1743	17.6797				0.046477	-0.443099	0.536054	17.3841	0.213807	0.835327	0.993066	-4.84285	0	0
P62899	60S ribosomal protein L31	RPL31	17.4581	16.9059	17.8544	17.05	17.1343	17.6932				-0.113616	-0.76465	0.537418	17.28	-0.393043	0.703175	0.993066	-4.81898	0	0
P51397	Death-associated protein 1	DAP	17.0974	18.0373	18.1757	16.9188	17.8776	17.4271				-0.362326	-1.5172	0.792551	17.131	-0.706589	0.497198	0.993066	-4.74616	0	0
O15145	Actin-related protein 2/3 complex subunit 3	ARPC3	19.8816	19.9689	19.973	19.784	19.6867	19.8094				-0.181159	-0.629668	0.26735	20.0509	-0.909686	0.386031	0.993066	-4.68057	0	0
Q92572	AP-3 complex subunit sigma-1	AP3S1	15.4515	15.3331	15.5218	15.4249	15.5977	15.0251				-0.0862308	-0.50702	0.334558	15.3166	-0.461532	0.655057	0.993066	-4.80632	0	0
P06702	Protein S100-A9	S100A9	18.5484	17.9192	18.0712	17.6051	17.5102	16.419				-1.00153	-4.88092	2.87787	18.592	-0.614346	0.559005	0.993066	-4.76947	0	0
P62805	Histone H4	HIST1H4A	24.011	24.0016	25.4186	24.0496	24.3553	23.6724				-0.451299	-1.29401	0.39141	24.2113	-1.20612	0.257654	0.993066	-4.56437	0	0
P62857	40S ribosomal protein S28	RPS28	20.225	20.8135	20.9047	20.2326	20.8248	20.402				-0.16128	-0.781086	0.458527	20.2806	-0.586039	0.571841	0.993066	-4.77855	0	0
Q7L5N1	COP9 signalosome complex subunit 6	COPS6	19.5498	19.5559	19.7094	19.4142	19.4612	19.4677				-0.157334	-0.480923	0.166255	19.6053	-1.09504	0.301134	0.993066	-4.61036	0	0
P05060	Secretogranin-1	CHGB	18.395	18.4387	17.591	17.9627	17.9477	18.2303				-0.0946685	-0.611802	0.422465	18.1129	-0.412293	0.689497	0.993066	-4.81562	0	0
Q02809	Procollagen-lysine,2-oxoglutarate 5-dioxygenase 1	PLOD1	24.5832	24.509	23.8737	24.3738	24.2483	24.6765				0.110884	-0.457952	0.67972	24.4731	0.439022	0.670702	0.993066	-4.81069	0	0
P46976	Glycogenin-1	GYG1	19.4762	19.4365	19.5383	19.7267	19.5771	19.5804				0.144432	-0.124277	0.413142	19.6176	1.21056	0.256027	0.993066	-4.56248	0	0
P51693	Amyloid-like protein 1	APLP1	19.0281	19.2108	18.4419	18.9863	19.0254	19.2653				0.198708	-0.59923	0.996647	19.1651	0.560854	0.588197	0.993066	-4.78465	0	0
Q9Y697	Cysteine desulfurase, mitochondrial	NFS1	15.3771	15.2249	15.9505	15.8541	15.74	16.1412				0.394226	-0.0852862	0.873738	15.6962	1.85161	0.0961428	0.993066	-4.26155	0	0
P10644	cAMP-dependent protein kinase type I-alpha regulatory subunit	PRKAR1A	18.7166	18.4807	18.1267	18.928	18.5928	18.4269				0.207861	-0.230806	0.646529	18.5211	1.06719	0.312892	0.993066	-4.62146	0	0
Q13123	Protein Red	IK	13.4398	13.4985	13.4706	13.3713	13.318	13.3971				-0.107502	-0.380816	0.165812	13.42	-0.885845	0.3981	0.993066	-4.68892	0	0
Q8N3G9	Transmembrane protein 130	TMEM130	18.7019	18.7048	17.8405	18.4497	18.4983	18.5692				0.0900002	-0.498114	0.678114	18.4211	0.344656	0.738044	0.993066	-4.82677	0	0
O94760	N(G),N(G)-dimethylarginine dimethylaminohydrolase 1	DDAH1	21.8143	22.3296	22.2222	21.9452	22.1634	22.1627				-0.0316099	-0.397543	0.334323	22.1138	-0.194547	0.849945	0.993066	-4.84459	0	0
O15355	Protein phosphatase 1G	PPM1G	19.0633	19.1059	19.3583	19.2927	19.3031	19.0513				0.0398746	-0.276356	0.356105	19.1883	0.283986	0.782663	0.993066	-4.83514	0	0
Q9NR31	GTP-binding protein SAR1a	SAR1A	18.5643	18.1169	18.5658	18.904	18.8698	18.7795				0.435381	0.0124889	0.858273	18.6324	2.31869	0.0447914	0.993066	-4.03104	0	0
Q00765	Receptor expression-enhancing protein 5	REEP5	12.1669	10.8482	12.8243	10.9862	10.9369	12.2609				-0.551794	-1.97897	0.875386	11.7656	-0.870766	0.405868	0.993066	-4.69412	0	0
Q53EL6	Programmed cell death protein 4	PDCD4	15.841	15.5902	14.7707	16.4256	16.0992	15.4696				0.597513	-0.196037	1.39106	15.7319	1.69581	0.123178	0.993066	-4.3381	0	0
P52823	Stanniocalcin-1	STC1	20.0566	20.044	20.0984	19.7693	19.7704	20.4029				-0.0855007	-0.992107	0.821106	19.995	-0.2124	0.836393	0.993066	-4.84298	0	0
Q13885	Tubulin beta-2A chain	TUBB2A	16.7657	16.2816	16.6123	17.1762	17.0366	16.873				0.475393	0.12191	0.828875	16.8584	3.02892	0.0138077	0.993066	-3.70438	0	0
P50281	Matrix metalloproteinase-14	MMP14	19.3678	19.3485	19.3086	19.1206	19.3285	19.2871				-0.0962432	-0.61956	0.427074	19.1091	-0.414199	0.68815	0.993066	-4.81528	0	0
P78504	Protein jagged-1	JAG1	20.0983	19.7282	18.9284	20.3966	19.8498	20.0401				0.510573	-0.104236	1.12538	19.8692	1.87034	0.0932918	0.993066	-4.25229	0	0
B2R6W1			21.0925	20.892	20.032	21.0949	20.7958	20.7724				0.215556	-0.416593	0.847705	20.8973	0.76797	0.461621	0.993066	-4.72772	0	0
Q6P179	Endoplasmic reticulum aminopeptidase 2	ERAP2	15.0209	15.2566	14.2652	15.1316	15.0434	15.2696				0.30068	-0.377967	0.979328	15.0094	0.997847	0.343689	0.993066	-4.64828	0	0
Q9UNW1	Multiple inositol polyphosphate phosphatase 1	MINPP1	21.4942	21.5963	21.1141	21.7088	21.7146	21.8967				0.371819	-0.105947	0.849585	21.5099	1.75275	0.112576	0.993066	-4.31025	0	0
Q96D71	RalBP1-associated Eps domain-containing protein 1	REPS1	14.5362	14.1036	14.0961	14.5577	14.2879	14.2995				0.136382	-0.234384	0.507149	14.2086	0.828439	0.428237	0.993066	-4.70836	0	0
P15927	Replication protein A 32 kDa subunit	RPA2	17.4222	17.3423	17.4383	17.2704	17.289	17.0149				-0.209484	-0.573422	0.154455	17.4367	-1.29636	0.226195	0.993066	-4.52521	0	0
P20073	Annexin A7	ANXA7	22.6795	22.8403	23.0088	22.8424	22.7735	22.864				-0.0162265	-0.313944	0.281491	22.8365	-0.122751	0.904925	0.993066	-4.84966	0	0
P31939	Bifunctional purine biosynthesis protein PURH	ATIC	20.7966	20.6784	20.4939	20.9848	20.9712	20.2831				0.090051	-0.473279	0.653381	20.6846	0.360022	0.726898	0.993066	-4.8244	0	0
P61812	Transforming growth factor beta-2	TGFB2	22.3639	21.9749	21.3084	22.0705	21.8882	22.257				0.189522	-0.604973	0.984016	22.0042	0.537243	0.603755	0.993066	-4.79015	0	0
O43172	U4/U6 small nuclear ribonucleoprotein Prp4	PRPF4	16.9035	16.9271	16.8645	16.7762	16.8914	16.7453				-0.0940865	-0.376896	0.188723	16.8323	-0.749267	0.472282	0.993066	-4.73347	0	0
O75934	Pre-mRNA-splicing factor SPF27	BCAS2	16.6113	16.8212	16.9606	16.9827	17.0027	16.5527				0.0483665	-0.376243	0.472976	16.8659	0.256542	0.803136	0.993066	-4.83841	0	0
P09012	U1 small nuclear ribonucleoprotein A	SNRPA	18.7685	19.2007	19.109	18.8112	19.0704	18.6452				-0.183821	-0.552049	0.184407	18.9411	-1.1243	0.289158	0.993066	-4.59851	0	0
P60228	Eukaryotic translation initiation factor 3 subunit E	EIF3E	18.8351	18.6944	18.9846	18.8951	18.9259	18.6128				-0.0267705	-0.371679	0.318138	18.8312	-0.174806	0.864991	0.993066	-4.84621	0	0
P26196	Probable ATP-dependent RNA helicase DDX6	DDX6	20.5495	20.7551	20.9064	20.6341	20.7635	20.5475				-0.0886078	-0.446448	0.269233	20.6985	-0.557681	0.590275	0.993066	-4.7854	0	0
P06732	Creatine kinase M-type	CKM	21.9474	21.6186	21.6416	21.1347	21.9346	22.0907				-0.0158436	-0.687555	0.655868	21.866	-0.0531221	0.958762	0.993391	-4.85238	0	0
Q02742	Beta-1,3-galactosyl-O-glycosyl-glycoprotein beta-1,6-N-acetylglucosaminyltransferase	GCNT1	19.9917	19.4883	19.1087	19.7959	19.5142	19.7905				0.170616	-0.430056	0.771287	19.6731	0.639714	0.537847	0.993066	-4.76477	0	0
Q13263	Transcription intermediary factor 1-beta	TRIM28	20.6949	20.497	20.4632	20.7083	20.4912	20.3453				-0.0368051	-0.390509	0.316899	20.5612	-0.234353	0.819805	0.993066	-4.84081	0	0
Q8N3U4	Cohesin subunit SA-2	STAG2	15.6395	15.6517	16.2584	15.4513	15.6751	15.781				-0.214063	-0.627934	0.199808	15.6803	-1.16488	0.273171	0.993066	-4.58175	0	0
P14209	CD99 antigen	CD99	16.4711	16.3185	16.1572	16.4542	16.3617	16.6467				0.171934	-0.254593	0.598461	16.3514	0.907858	0.386947	0.993066	-4.68121	0	0
O43396	Thioredoxin-like protein 1	TXNL1	20.2818	20.1863	19.9294	20.491	20.5028	20.1236				0.239968	-0.186542	0.666478	20.2675	1.26715	0.236012	0.993066	-4.53805	0	0
P78417	Glutathione S-transferase omega-1	GSTO1	22.6957	22.9253	22.6997	22.7711	22.795	22.7207				-0.0113175	-0.308749	0.286114	22.7669	-0.0856972	0.93353	0.993066	-4.85138	0	0
Q16798	NADP-dependent malic enzyme, mitochondrial	ME3	18.9263	18.9726	19.264	18.9369	18.7003	18.7382				-0.262516	-0.586063	0.0610304	18.9056	-1.82735	0.0999545	0.993066	-4.27353	0	0
Q96IY1	Kinetochore-associated protein NSL1 homolog	NSL1	12.8541	12.8297	13.3724	13.2443	13.0666	13.0768				0.110534	-0.373474	0.594541	13.0327	0.514334	0.619056	0.993066	-4.79528	0	0
Q9NRA1	Platelet-derived growth factor C	PDGFC	23.7727	23.7031	22.4238	23.1126	22.9704	23.4903				-0.108775	-0.950687	0.733136	23.2407	-0.290983	0.777471	0.993066	-4.83425	0	0
Q9UEE9	Craniofacial development protein 1	CFDP1	18.6666	19.0965	19.2506	18.8227	18.606	19.2509				-0.111353	-0.609683	0.386978	18.9514	-0.503254	0.626527	0.993066	-4.79769	0	0
O14974	Protein phosphatase 1 regulatory subunit 12A	PPP1R12A	20.3527	20.2012	20.6137	20.3486	20.2988	20.149				-0.123668	-0.474927	0.227592	20.327	-0.792923	0.447642	0.993066	-4.71987	0	0
P48147	Prolyl endopeptidase	PREP	20.9283	21.0422	21.0216	20.9959	20.9633	21.3597				0.108945	-0.219791	0.437681	21.0356	0.746386	0.473939	0.993066	-4.73435	0	0
Q9UIQ6	Leucyl-cystinyl aminopeptidase	LNPEP	16.4785	16.4227	16.3162	16.3161	16.3355	16.4123				-0.0511644	-0.3369	0.234571	16.3731	-0.403281	0.695886	0.993066	-4.81721	0	0
Q9Y5X1	Sorting nexin-9	SNX9	19.8797	19.8434	19.7484	19.9688	19.8951	19.9457				0.112695	-0.200043	0.425432	19.8606	0.81157	0.437382	0.993066	-4.71388	0	0
Q92783	Signal transducing adapter molecule 1	STAM	18.8882	18.7149	19.8293	18.7553	18.5543	20.6654				0.180844	-1.10453	1.46622	19.14	0.316869	0.758364	0.993066	-4.83079	0	0
O60513	Beta-1,4-galactosyltransferase 4	B4GALT4	19.2034	19.0339	18.4158	18.89	18.7352	19.1075				0.02652	-0.626484	0.679524	18.8781	0.0914662	0.929068	0.993066	-4.85115	0	0
Q9Y5K5	Ubiquitin carboxyl-terminal hydrolase isozyme L5	UCHL5	18.2337	18.3989	17.7426	18.3785	18.261	18.1072				0.123819	-0.310898	0.558536	18.2182	0.641481	0.536748	0.993066	-4.7643	0	0
P42765	3-ketoacyl-CoA thiolase, mitochondrial	ACAA2	19.6574	19.5022	20.4122	19.7291	19.3679	20.0674				-0.135835	-0.707159	0.435489	19.7736	-0.535466	0.604936	0.993066	-4.79055	0	0
Q01459	Di-N-acetylchitobiase	CTBS	20.7388	20.865	20.1497	20.8073	20.8598	21.1129				0.342166	-0.142078	0.826409	20.7817	1.59139	0.145006	0.993066	-4.38863	0	0
Q9Y5E7	Protocadherin beta-2	PCDHB2	18.692	18.7352	17.8105	18.1154	18.3511	18.5371				-0.0780222	-0.848757	0.692713	18.5082	-0.22799	0.824604	0.993066	-4.84146	0	0
P21589	5-nucleotidase	NT5E	21.0497	20.9641	20.8775	21.0079	20.8785	21.0832				0.0260802	-0.25586	0.30802	21.0373	0.208333	0.839475	0.993066	-4.84336	0	0
Q96A49	Synapse-associated protein 1	SYAP1	15.1462	15.6998	15.7983	15.654	15.9514	15.8747				0.278634	-0.135614	0.692883	15.6412	1.51488	0.163134	0.993066	-4.42506	0	0
Q8TBC4	NEDD8-activating enzyme E1 catalytic subunit	UBA3	19.2912	19.4732	19.6515	19.2515	19.3251	19.3672				-0.157377	-0.515906	0.201152	19.3681	-0.988602	0.347961	0.993066	-4.65177	0	0
Q14974	Importin subunit beta-1	KPNB1	23.1534	23.3223	23.3901	23.2984	23.3836	23.2393				0.0184848	-0.291527	0.328497	23.3037	0.134289	0.896045	0.993066	-4.849	0	0
Q9HAV5	Tumor necrosis factor receptor superfamily member 27	EDA2R	16.9207	16.4715	15.9762	15.9032	15.9577	16.7345				-0.257668	-1.05668	0.541344	16.1704	-0.72629	0.485596	0.993066	-4.74038	0	0
Q9NQT4	Exosome complex component RRP46	EXOSC5	12.6652	12.9394	12.93	12.8655	13.1654	12.2056				-0.0993805	-0.63376	0.434999	12.8046	-0.418847	0.684867	0.993066	-4.81444	0	0
Q495W5	Alpha-(1,3)-fucosyltransferase 11	FUT11	16.9455	16.8386	16.6954	17.3855	17.5168	17.492				0.638258	0.259196	1.01732	17.085	3.79218	0.00404633	0.993066	-3.40978	0	0
Q8IW52	SLIT and NTRK-like protein 4	SLITRK4	15.0603	15.8463	15.0589	15.0991	15.4586	15.494				0.028718	-0.478684	0.53612	15.3583	0.127469	0.901292	0.993066	-4.84939	0	0
O60551	Glycylpeptide N-tetradecanoyltransferase 2	NMT2	10.8749	10.504	11.1169	11.1189	11.2231	11.0998				0.315345	-0.0834338	0.714125	11.0129	1.78097	0.107637	0.993066	-4.29639	0	0
Q9BZH6	WD repeat-containing protein 11	WDR11	16.4281	16.1345	16.8626	16.126	15.6996	16.9949				-0.201549	-1.15782	0.754721	16.2644	-0.474682	0.645998	0.993066	-4.80367	0	0
Q9P2J5	Leucine--tRNA ligase, cytoplasmic	LARS	17.3578	17.2208	17.3064	17.3625	17.5073	17.2819				0.0889067	-0.196732	0.374545	17.3364	0.701005	0.500518	0.993066	-4.74777	0	0
Q96TF5	EGF-containing fibulin-like extracellular matrix protein 2	MBP1	22.4854	22.278	21.2228	21.9069	21.8648	22.1272				-0.0290952	-0.729658	0.671467	21.9262	-0.0935359	0.927469	0.993066	-4.85106	0	0
Q96S44	TP53-regulating kinase	TP53RK	14.9451	14.8833	14.1384	15.0965	14.9398	14.4481				0.172586	-0.386232	0.731404	14.7808	0.695568	0.503764	0.993066	-4.74933	0	0
P55283	Cadherin-4	CDH4	18.928	18.4344	18.492	18.6465	18.5289	18.7632				0.0280455	-0.56615	0.622241	18.6167	0.106301	0.917609	0.993066	-4.85049	0	0
Q6FHL8	Connective tissue growth factor	CTGF	19.2588	18.9623	18.5626	18.8123	18.684	19.1282				-0.0530993	-0.597125	0.490926	18.8589	-0.219823	0.830774	0.993066	-4.84227	0	0
Q13449	Limbic system-associated membrane protein	LSAMP	19.5528	18.8691	18.4128	19.0203	18.5725	18.8364				-0.135182	-0.776039	0.505675	18.7775	-0.475075	0.645729	0.993066	-4.80359	0	0
P51665	26S proteasome non-ATPase regulatory subunit 7	PSMD7	17.7136	17.4242	17.16	17.7332	17.4917	17.1597				0.0289394	-0.451715	0.509594	17.3959	0.1356	0.895037	0.993066	-4.84892	0	0
O95456	Proteasome assembly chaperone 1	PSMG1	17.7627	17.7646	17.9514	17.8094	17.7784	17.9224				0.0105145	-0.267545	0.288575	17.8193	0.0851637	0.933942	0.993066	-4.8514	0	0
P54578	Ubiquitin carboxyl-terminal hydrolase 14	USP14	20.0941	20.1907	19.9253	20.1978	20.1626	20.1298				0.0933767	-0.251302	0.438055	20.1241	0.610137	0.556432	0.993066	-4.7725	0	0
Q8N806	Putative E3 ubiquitin-protein ligase UBR7	UBR7	17.3727	17.8135	17.5755	17.7134	17.5756	17.7843				0.103841	-0.24556	0.453241	17.6687	0.669341	0.519601	0.993066	-4.75672	0	0
O14744	Protein arginine N-methyltransferase 5	PRMT5	18.8123	18.8313	19.5423	19.0375	19.0719	18.8397				-0.0789395	-0.559686	0.401807	18.982	-0.369813	0.719831	0.993066	-4.82284	0	0
Q9NZ32	Actin-related protein 10	ACTR10	15.7001	15.7379	16.2579	15.5248	15.7311	15.837				-0.20101	-0.651649	0.24963	15.8862	-1.00459	0.340596	0.993066	-4.64573	0	0
O76071	Probable cytosolic iron-sulfur protein assembly protein CIAO1	CIAO1	17.179	16.9893	16.5912	17.1435	17.1446	16.7762				0.101613	-0.365475	0.568701	16.886	0.489952	0.635556	0.993066	-4.80051	0	0
P62995	Transformer-2 protein homolog beta	TRA2B	14.6822	14.2922	13.9986	14.8044	14.4784	14.5845				0.298143	-0.340139	0.936424	14.5895	1.052	0.319451	0.993066	-4.62744	0	0
Q9Y5X2	Sorting nexin-8	SNX8	16.8194	16.4948	17.3419	16.7926	16.5877	16.8078				-0.156017	-0.623729	0.311694	16.7128	-0.751273	0.471131	0.993066	-4.73286	0	0
Q96NB3	Zinc finger protein 830	ZNF830	13.5041	14.014	14.4018	13.7426	13.7154	13.7511				-0.236957	-0.722001	0.248086	13.8361	-1.10025	0.298973	0.993066	-4.60826	0	0
Q8NDH3	Probable aminopeptidase NPEPL1	NPEPL1	11.3091	11.5444	11.9689	11.5076	11.1602	10.9003				-0.418078	-0.98083	0.144675	11.2509	-1.67318	0.127639	0.993066	-4.34912	0	0
P0DP25		CALM3	22.7111	22.8154	23.0236	22.6653	22.8691	22.7165				-0.0997504	-0.397579	0.198078	22.8112	-0.754314	0.46939	0.993066	-4.73193	0	0
B2RDX5	Threonine--tRNA ligase, cytoplasmic	TARS	20.9177	20.9104	21.8167	21.2177	21.1494	21.1499				-0.0425895	-0.59119	0.506011	21.1724	-0.174844	0.864962	0.993066	-4.84621	0	0
B2RDY9	Adenylyl cyclase-associated protein	CAP1	23.1333	23.4561	24.0441	23.2558	23.1345	23.4911				-0.250722	-0.740226	0.238782	23.4324	-1.15356	0.277558	0.993066	-4.58646	0	0
P82970	High mobility group nucleosome-binding domain-containing protein 5	HMGN5	15.2259	14.9374	15.1765	15.0093	14.9233	14.8049				-0.200786	-0.53295	0.131379	15.0761	-1.36139	0.205562	0.993066	-4.49612	0	0
P04844	Dolichyl-diphosphooligosaccharide--protein glycosyltransferase subunit 2	RPN2	16.2054	16.1276	15.5865	15.8697	16.6497	16.2918				0.297279	-0.291852	0.88641	16.0852	1.13646	0.28429	0.993066	-4.59352	0	0
Q92600	Cell differentiation protein RCD1 homolog	RQCD1	14.4898	14.7068	14.528	14.287	14.3961	14.3442				-0.232448	-0.558975	0.0940793	14.4805	-1.60328	0.142356	0.993066	-4.38292	0	0
P78536	Disintegrin and metalloproteinase domain-containing protein 17	ADAM17	20.3967	20.06	19.3276	20.0538	19.931	20.0541				0.0848531	-0.537313	0.70702	20.0067	0.30716	0.765511	0.993066	-4.83212	0	0
Q04637	Eukaryotic translation initiation factor 4 gamma 1	EIF4G1	20.7954	20.7709	20.9554	20.7707	20.7718	20.8079				-0.057107	-0.316416	0.202202	20.8001	-0.495993	0.631447	0.993066	-4.79924	0	0
O95816	BAG family molecular chaperone regulator 2	BAG2	13.6268	13.6364	14.1662	13.2247	13.8083	13.1618				-0.411565	-0.89372	0.0705892	13.5594	-1.92245	0.0857724	0.993066	-4.22648	0	0
Q9Y6Y8	SEC23-interacting protein	SEC23IP	18.7461	18.6278	18.3685	18.988	18.9159	18.5743				0.245282	-0.181084	0.671648	18.7612	1.29565	0.226431	0.993066	-4.52552	0	0
Q9UIV1	CCR4-NOT transcription complex subunit 7	CNOT7	15.1634	15.245	14.7107	15.2032	15.4402	15.1566				0.22698	-0.164668	0.618629	15.1136	1.30525	0.223275	0.993066	-4.52127	0	0
Q9H0D6	5-3 exoribonuclease 2	XRN2	18.8097	18.9588	19.1678	18.8238	18.8776	18.5791				-0.218588	-0.649323	0.212147	18.8575	-1.14293	0.281728	0.993066	-4.59086	0	0
O75718	Cartilage-associated protein	CRTAP	20.1786	20.056	19.2848	20.2477	20.0613	20.1402				0.309946	-0.234214	0.854106	19.9778	1.28281	0.230706	0.993066	-4.53118	0	0
O95376	E3 ubiquitin-protein ligase ARIH2	ARIH2	16.4219	16.4658	16.961	16.6174	16.4371	16.6127				-0.0605144	-0.434994	0.313965	16.5687	-0.363944	0.724063	0.993066	-4.82378	0	0
O60476	Mannosyl-oligosaccharide 1,2-alpha-mannosidase IB	MAN1A2	16.9839	16.8418	16.0774	16.3695	16.6307	16.5895				-0.10448	-0.652261	0.443302	16.6037	-0.429563	0.677326	0.993066	-4.81247	0	0
O60749	Sorting nexin-2	SNX2	20.5839	20.6717	20.7903	20.5118	20.4545	20.6145				-0.155068	-0.437364	0.127228	20.6428	-1.23715	0.246456	0.993066	-4.55108	0	0
O94903	Proline synthase co-transcribed bacterial homolog protein	PROSC	17.9794	18.0624	18.5382	18.1929	18.2638	18.5269				0.134554	-0.267126	0.536234	18.2292	0.75443	0.469324	0.993066	-4.7319	0	0
Q9NZT2	Opioid growth factor receptor	OGFR	13.6896	13.4077	13.4879	13.863	13.4939	13.5734				0.115078	-0.409223	0.639379	13.4615	0.494329	0.632578	0.993066	-4.79959	0	0
Q8IZ07	Ankyrin repeat domain-containing protein 13A	ANKRD13A	13.7745	13.6207	14.1137	13.7587	13.9746	14.1617				0.128723	-0.2823	0.539747	13.8266	0.705332	0.497944	0.993066	-4.74652	0	0
O94992	Protein HEXIM1	HEXIM1	18.4006	18.4591	18.7253	18.407	18.5021	18.2389				-0.145658	-0.454293	0.162978	18.4716	-1.0629	0.314735	0.993066	-4.62316	0	0
Q9Y2X3	Nucleolar protein 58	NOP58	15.796	15.7079	16.0428	15.897	15.9593	15.5009				-0.0631688	-0.430769	0.304432	15.7953	-0.387017	0.70748	0.993066	-4.82001	0	0
O76061	Stanniocalcin-2	STC2	22.6103	22.546	22.327	21.9438	21.872	22.7488				-0.306241	-1.07472	0.462237	22.3005	-0.897501	0.392166	0.993066	-4.68486	0	0
Q8NBJ4	Golgi membrane protein 1	GOLM1	22.5378	22.0751	21.4293	22.0509	21.8763	22.0041				-0.0370026	-0.663139	0.589134	22.0189	-0.133096	0.896962	0.993066	-4.84907	0	0
O43242	26S proteasome non-ATPase regulatory subunit 3	PSMD3	21.4924	21.2621	20.9288	21.4612	21.4321	20.9418				0.0505647	-0.410563	0.511693	21.2886	0.246961	0.810321	0.993066	-4.83947	0	0
Q8N3X1	Formin-binding protein 4	FNBP4	16.6959	16.8855	17.1567	16.7438	16.7121	16.6065				-0.225278	-0.554853	0.104296	16.7932	-1.53946	0.157101	0.993066	-4.41342	0	0
Q9HD15	Steroid receptor RNA activator 1	SRA1	18.7256	18.8614	18.8451	18.7113	18.9569	18.9386				0.0582612	-0.232709	0.349232	18.828	0.450956	0.662386	0.993066	-4.8084	0	0
P52306	Rap1 GTPase-GDP dissociation stimulator 1	RAP1GDS1	19.6203	19.6841	19.5739	19.7856	19.7448	19.8372				0.163101	-0.102365	0.428566	19.7033	1.38373	0.198852	0.993066	-4.48597	0	0
P51784	Ubiquitin carboxyl-terminal hydrolase 11	USP11	11.5801	11.3688	11.8595	11.8727	11.4277	11.0579				-0.150037	-0.689649	0.389574	11.6076	-0.626212	0.546286	0.993066	-4.76834	0	0
Q99704	Docking protein 1	DOK1	14.1514	13.9044	13.5473	14.0817	13.6494	13.985				0.0376652	-0.392606	0.467937	13.9164	0.197152	0.847964	0.993066	-4.84437	0	0
O14656	Torsin-1A	TOR1A	18.5482	18.5501	17.8114	18.5048	18.3766	18.7119				0.22784	-0.330058	0.785739	18.407	0.91977	0.381006	0.993066	-4.67698	0	0
P49748	Very long-chain specific acyl-CoA dehydrogenase, mitochondrial	ACADVL	21.3599	21.4172	21.7505	21.3826	21.4318	21.0403				-0.224295	-0.676555	0.227966	21.4001	-1.11695	0.292131	0.993066	-4.6015	0	0
Q7Z2Z2	Elongation factor Tu GTP-binding domain-containing protein 1	EFTUD1	14.7403	14.2777	14.5951	14.6381	14.7364	14.4784				0.0799515	-0.284683	0.444586	14.4772	0.493824	0.632921	0.993066	-4.7997	0	0
Q9UQB8	Brain-specific angiogenesis inhibitor 1-associated protein 2	BAIAP2	11.6266	11.8316	11.9125	11.1698	12.6148	11.9586				0.124192	-0.872979	1.12136	11.7928	0.280497	0.785256	0.993066	-4.83557	0	0
B3KPX1			18.0752	17.8295	18.1406	17.8845	17.9226	17.2545				-0.327931	-0.910318	0.254456	17.7865	-1.26816	0.235666	0.993066	-4.53761	0	0
Q9P2R3	Rabankyrin-5	ANKFY1	18.599	18.9143	19.0806	18.6549	19.1672	19.2823				0.170131	-0.464463	0.804725	18.9342	0.603796	0.560464	0.993066	-4.77411	0	0
B3KQ18			14.0242	12.0528	12.4842	13.6177	13.1451	14.2681				0.823273	-0.298257	1.9448	13.3861	1.65324	0.13169	0.993066	-4.3588	0	0
Q8TEX9	Importin-4	IPO4	17.0234	17.1287	17.0848	17.1833	17.0728	17.4379				0.152385	-0.172913	0.477683	17.0488	1.05503	0.318135	0.993066	-4.62625	0	0
P01033	Metalloproteinase inhibitor 1	TIMP1	23.0762	22.9741	22.5576	22.8567	22.6785	23.0054				-0.0224518	-0.505874	0.460971	22.8668	-0.104599	0.918923	0.993066	-4.85057	0	0
O43852	Calumenin	CALU	22.2148	22.2967	22.1746	22.2314	22.3838	22.2136				0.0475519	-0.269918	0.365022	22.1961	0.33734	0.743374	0.993066	-4.82786	0	0
O95084	Serine protease 23	PRSS23	23.9467	23.6135	22.8458	23.6281	23.3327	23.5697				0.0414991	-0.62177	0.704768	23.4741	0.140913	0.890953	0.993066	-4.84859	0	0
P24347	Stromelysin-3	MMP11	23.127	22.7814	21.6961	22.0764	21.7702	22.6089				-0.38301	-1.17862	0.412601	22.5392	-1.08421	0.305666	0.993066	-4.6147	0	0
Q9UKZ9	Procollagen C-endopeptidase enhancer 2	PCOLCE2	16.1002	15.6864	15.2983	15.8867	15.2974	15.6553				-0.0818292	-0.575266	0.411608	15.6461	-0.373491	0.717183	0.993066	-4.82225	0	0
P30101	Protein disulfide-isomerase A3	PDIA3	23.8315	23.5364	23.8487	23.8911	23.7808	23.1845				-0.120047	-0.707758	0.467665	23.7771	-0.460032	0.656094	0.993066	-4.80662	0	0
Q8TBX8	Phosphatidylinositol 5-phosphate 4-kinase type-2 gamma	PIP4K2C	12.3514	11.4761	12.1344	12.4832	12.8383	11.6706				0.343398	-0.58479	1.27159	12.1202	0.833231	0.425664	0.993066	-4.70677	0	0
Q8WYP5	Protein ELYS	AHCTF1	9.94959	9.61609	10.5702	10.8804	0	10.4235				-2.94399	-9.72864	3.84065	9.1733	-1.04489	0.333771	0.993066	-4.6291	0	0
Q8WXA9	Splicing regulatory glutamine/lysine-rich protein 1	SREK1	16.1824	16.0447	16.4293	16.2353	16.481	16.189				0.082983	-0.280337	0.446303	16.2904	0.514403	0.61901	0.993066	-4.79526	0	0
Q8WUA2	Peptidyl-prolyl cis-trans isomerase-like 4	PPIL4	0	11.9778	11.7925	11.3511	11.678	12.1328				3.7972	-3.74443	11.3388	10.4276	1.21244	0.268021	0.993066	-4.56346	0	0
Q9H5N1	Rab GTPase-binding effector protein 2	RABEP2	15.7657	15.7608	15.7206	16.1417	15.9983	15.7541				0.215676	-0.0894646	0.520817	15.8892	1.59186	0.1449	0.993066	-4.3884	0	0
P39023	60S ribosomal protein L3	RPL3	16.8487	16.3117	17.3597	16.7451	16.6476	16.9196				-0.0692349	-0.601383	0.462914	16.7643	-0.293019	0.775962	0.993066	-4.83399	0	0
P30519	Heme oxygenase 2	HMOX2	0	10.5279	10.7171	0	10.0124	10.9196				-0.104346	-11.5745	11.3658	6.96217	-0.0219062	0.983187	0.994607	-4.8529	0	0
O00303	Eukaryotic translation initiation factor 3 subunit F	EIF3F	19.6382	19.6893	19.7978	19.7651	19.8785	19.3298				-0.0506956	-0.445947	0.344556	19.7064	-0.288869	0.779038	0.993066	-4.83452	0	0
P49441	Inositol polyphosphate 1-phosphatase	INPP1	18.4034	18.5959	18.8002	18.5135	18.5933	18.6869				-0.00194103	-0.341353	0.337471	18.5478	-0.0128797	0.989997	0.997398	-4.85298	0	0
Q9NQW7	Xaa-Pro aminopeptidase 1	XPNPEP1	20.5049	20.5323	20.4733	20.7329	20.8322	20.5809				0.211815	-0.0577226	0.481352	20.6637	1.76987	0.109557	0.993066	-4.30185	0	0
B3KSP9	Alanyl-tRNA editing protein Aarsd1	PTGES3L-AARSD1	15.0247	14.8701	14.7378	15.0971	15.0489	14.9285				0.147302	-0.287541	0.582144	14.949	0.762921	0.464483	0.993066	-4.72929	0	0
P68363	Tubulin alpha-1B chain	TUBA1B	21.8644	21.7595	21.3924	22.008	21.9807	21.7126				0.228328	-0.137542	0.594199	21.7516	1.40552	0.192489	0.993066	-4.47601	0	0
Q8N163	Cell cycle and apoptosis regulator protein 2	CCAR2	20.3935	20.3949	20.4913	20.5065	20.3758	20.2789				-0.0394852	-0.330098	0.251128	20.4688	-0.306001	0.766366	0.993066	-4.83228	0	0
Q8IWK6	Probable G-protein coupled receptor 125	GPR125	15.8659	15.6422	14.9501	15.781	15.6622	15.884				0.289623	-0.242199	0.821444	15.6201	1.22651	0.250251	0.993066	-4.55566	0	0
K7EJE8	Lon protease homolog, mitochondrial	LONP1	16.4014	16.3679	16.0603	16.3482	16.1748	16.1517				-0.0516634	-0.526107	0.42278	16.1952	-0.245246	0.81161	0.993066	-4.83966	0	0
Q92597	Protein NDRG1	NDRG1	16.5679	16.3737	17.4016	16.4454	16.5343	16.843				-0.173486	-0.819101	0.47213	16.6043	-0.605192	0.559575	0.993066	-4.77376	0	0
P55058	Phospholipid transfer protein	PLTP	21.6485	21.9154	21.0571	21.5175	21.249	21.4688				-0.12857	-0.620053	0.362914	21.5284	-0.589159	0.569833	0.993066	-4.77778	0	0
Q15427	Splicing factor 3B subunit 4	SF3B4	19.3466	19.465	19.2955	19.4119	19.5263	18.9759				-0.0643206	-0.458782	0.33014	19.271	-0.36724	0.721685	0.993066	-4.82326	0	0
Q13526	Peptidyl-prolyl cis-trans isomerase NIMA-interacting 1	PIN1	17.0953	17.4799	17.0564	17.1186	17.2415	17.175				-0.0321787	-0.35155	0.287193	17.1345	-0.226921	0.825411	0.993066	-4.84157	0	0
P67775	Serine/threonine-protein phosphatase 2A catalytic subunit alpha isoform	PPP2CA	19.013	19.3129	19.3825	19.076	19.1374	19.0994				-0.131873	-0.458047	0.1943	19.1335	-0.910566	0.385591	0.993066	-4.68026	0	0
P11166	Solute carrier family 2, facilitated glucose transporter member 1	SLC2A1	17.678	17.4758	17.7746	17.7598	17.733	17.8853				0.149927	-0.262225	0.562079	17.7101	0.819268	0.433193	0.993066	-4.71137	0	0
P49354	Protein farnesyltransferase/geranylgeranyltransferase type-1 subunit alpha	FNTA	18.0589	18.5313	18.6091	18.3215	18.5232	18.2676				-0.0290095	-0.459605	0.401586	18.3679	-0.151731	0.88265	0.993066	-4.84789	0	0
O14511	Pro-neuregulin-2, membrane-bound isoform	NRG2	14.5033	14.4347	13.7647	14.2086	14.1663	14.4165				0.0295495	-0.456036	0.515135	14.2088	0.137053	0.89392	0.993066	-4.84883	0	0
Q8TF66	Leucine-rich repeat-containing protein 15	LRRC15	15.467	15.7518	14.6483	15.7164	15.3026	15.1475				0.099802	-0.522915	0.722519	15.3588	0.360954	0.726224	0.993066	-4.82425	0	0
Q7L576	Cytoplasmic FMR1-interacting protein 1	CYFIP1	17.4586	17.1197	18.351	17.5269	17.5052	17.6842				-0.0710681	-0.673682	0.531545	17.5686	-0.265607	0.796355	0.993066	-4.83736	0	0
P49368	T-complex protein 1 subunit gamma	CCT3	21.6085	21.6482	22.08	21.6746	21.7727	21.5777				-0.103896	-0.484511	0.276719	21.6713	-0.614775	0.553494	0.993066	-4.77131	0	0
Q15029	116 kDa U5 small nuclear ribonucleoprotein component	EFTUD2	19.8325	19.8707	20.1822	19.9624	20.0219	19.5265				-0.124896	-0.537823	0.28803	19.8978	-0.681208	0.512397	0.993066	-4.75341	0	0
Q96SZ5	2-aminoethanethiol dioxygenase	ADO	13.6174	13.7508	14.0917	13.5634	13.3935	13.6893				-0.271233	-0.687864	0.145397	13.6323	-1.46621	0.175678	0.993066	-4.44791	0	0
Q99576	TSC22 domain family protein 3	TSC22D3	13.9029	13.5596	13.7371	13.6412	13.3405	13.8181				-0.133295	-0.532607	0.266018	13.7635	-0.751801	0.470829	0.993066	-4.7327	0	0
P49736	DNA replication licensing factor MCM2	MCM2	17.2248	17.0012	16.6464	17.3417	17.4222	17.0154				0.302363	-0.136652	0.741378	17.1074	1.55114	0.154305	0.993066	-4.40786	0	0
Q99459	Cell division cycle 5-like protein	CDC5L	18.5606	18.9908	19.1286	18.5116	18.6426	18.794				-0.243913	-0.687149	0.199322	18.76	-1.23938	0.245667	0.993066	-4.55011	0	0
Q9P2N5	RNA-binding protein 27	RBM27	16.0866	16.4781	16.009	16.2052	16.3347	16.2119				0.059344	-0.347887	0.466575	16.1176	0.328201	0.750053	0.993066	-4.82919	0	0
P33240	Cleavage stimulation factor subunit 2	CSTF2	18.3027	18.1127	18.2123	18.4341	18.3425	18.1038				0.084287	-0.264989	0.433563	18.263	0.543495	0.599615	0.993066	-4.78871	0	0
Q0ZGT2	Nexilin	NEXN	16.9505	16.8382	16.7731	16.6543	16.5717	16.2651				-0.356926	-0.68531	-0.0285424	16.727	-2.44794	0.0361503	0.993066	-3.96862	0	0
Q10469	Alpha-1,6-mannosyl-glycoprotein 2-beta-N-acetylglucosaminyltransferase	MGAT2	18.9424	18.7841	18.341	18.6356	18.589	18.8443				0.000453038	-0.487862	0.488768	18.7294	0.00208948	0.998377	0.998848	-4.85301	0	0
O75354	Ectonucleoside triphosphate diphosphohydrolase 6	ENTPD6	18.2207	18.1433	17.6494	18.0545	17.8452	18.3923				0.0928506	-0.47985	0.665551	17.9843	0.365141	0.723199	0.993066	-4.82359	0	0
P61011	Signal recognition particle 54 kDa protein	SRP54	15.4915	15.031	15.3985	15.6243	15.4025	15.5932				0.23299	-0.104456	0.570436	15.5282	1.55502	0.153386	0.993066	-4.40602	0	0
P52788	Spermine synthase	SMS	19.5022	19.8555	19.9705	19.7091	19.6642	20.0681				0.037775	-0.342548	0.418098	19.7169	0.223694	0.827848	0.993066	-4.84189	0	0
Q9Y644	Beta-1,3-N-acetylglucosaminyltransferase radical fringe	RFNG	15.9537	16.1123	14.927	15.4911	15.4736	15.8109				-0.0725095	-0.852733	0.707714	15.6033	-0.209305	0.838738	0.993066	-4.84327	0	0
G3V3A4	SNW domain-containing protein 1	SNW1	17.3238	17.5001	17.4336	17.4868	17.1645	17.5123				-0.0313032	-0.352432	0.289826	17.2913	-0.219539	0.830989	0.993066	-4.8423	0	0
Q9H8Y8	Golgi reassembly-stacking protein 2	GORASP2	18.9402	18.7731	19.0179	19.3398	19.3671	19.0636				0.346426	-0.0142889	0.707142	19.0701	2.16297	0.0579231	0.993066	-4.10737	0	0
Q9Y2S7	Polymerase delta-interacting protein 2	POLDIP2	18.1649	18.3457	17.9978	18.2878	18.1572	17.8954				-0.055984	-0.438561	0.326593	18.1373	-0.329571	0.74905	0.993066	-4.82899	0	0
P23588	Eukaryotic translation initiation factor 4B	EIF4B	19.9042	19.9838	20.4392	19.7779	19.9369	20.0017				-0.203577	-0.581942	0.174789	19.941	-1.21177	0.255585	0.993066	-4.56197	0	0
Q96RU3	Formin-binding protein 1	FNBP1	10.5346	11.2754	10.7751	10.8373	11.115	11.1041				0.15705	-6.45844	6.77254	9.60297	0.057166	0.956149	0.993066	-4.85225	0	0
Q9NZU5	LIM and cysteine-rich domains protein 1	LMCD1	15.8772	15.6682	16.2288	16.1341	15.8956	16.3038				0.186442	-0.257483	0.630367	16.0343	0.945884	0.368211	0.993066	-4.66757	0	0
Q8NI22	Multiple coagulation factor deficiency protein 2	MCFD2	18.9833	19.1509	18.5372	19.1181	19.1278	19.6157				0.396756	-0.229583	1.0231	18.9027	1.42665	0.186484	0.993066	-4.46628	0	0
P32119	Peroxiredoxin-2	PRDX2	22.5943	22.9534	22.9394	22.669	22.7788	22.8097				-0.0765199	-0.392286	0.239246	22.8125	-0.545774	0.598109	0.993066	-4.78819	0	0
Q9NP97	Dynein light chain roadblock-type 1	DYNLRB1	18.4054	18.6684	18.7002	18.082	18.5107	18.5404				-0.213645	-0.580392	0.153102	18.4823	-1.31198	0.221086	0.993066	-4.51828	0	0
P28827	Receptor-type tyrosine-protein phosphatase mu	PTPRM	16.0594	16.0651	15.6795	15.9085	15.7411	16.1916				0.0123605	-0.409296	0.434017	15.9639	0.0660208	0.948763	0.993066	-4.85204	0	0
Q07866	Kinesin light chain 1	KLC1	16.5748	16.0637	16.5029	16.6185	16.3625	16.2314				0.0236552	-0.379313	0.426623	16.3822	0.132209	0.897645	0.993066	-4.84912	0	0
P22304	Iduronate 2-sulfatase	IDS	19.0374	18.8054	17.9697	18.4281	18.2653	18.5232				-0.198626	-0.799446	0.402195	18.514	-0.744551	0.474996	0.993066	-4.7349	0	0
Q8N684	Cleavage and polyadenylation specificity factor subunit 7	CPSF7	17.7207	17.7427	17.735	17.7683	17.8113	17.6302				0.00378088	-0.308371	0.315933	17.7802	0.0272791	0.978815	0.994607	-4.85285	0	0
Q5JRX3	Presequence protease, mitochondrial	PITRM1	20.6053	20.8523	21.0909	20.7167	20.5949	20.8528				-0.128065	-0.50179	0.24566	20.791	-0.77176	0.459479	0.993066	-4.72654	0	0
Q15262	Receptor-type tyrosine-protein phosphatase kappa	PTPRK	21.3773	21.4121	20.5176	21.155	21.0114	20.9772				-0.0544446	-0.578186	0.469297	21.095	-0.234121	0.81998	0.993066	-4.84084	0	0
Q96DH6	RNA-binding protein Musashi homolog 2	MSI2	14.859	14.7731	14.3366	14.7689	14.7669	14.7863				0.117833	-0.233859	0.469524	14.7158	0.754585	0.469235	0.993066	-4.73185	0	0
E7ETU9	Procollagen-lysine,2-oxoglutarate 5-dioxygenase 2	PLOD2	22.3102	22.2491	22.1986	22.319	22.218	22.4091				0.0626794	-0.406024	0.531383	22.3599	0.301183	0.769922	0.993066	-4.83292	0	0
P28482	Mitogen-activated protein kinase 1	MAPK1	18.3241	18.2391	18.8825	18.3774	18.2708	18.6653				-0.0440675	-0.472666	0.384531	18.4481	-0.231564	0.821908	0.993066	-4.8411	0	0
Q14264	Endogenous retrovirus group 3 member 1 Env polyprotein	ERV3-1	17.1268	17.0406	16.0488	16.8275	16.5075	17.0207				0.0465254	-0.658822	0.751873	16.7686	0.148556	0.885086	0.993066	-4.8481	0	0
Q9HAU5	Regulator of nonsense transcripts 2	UPF2	14.6563	14.8639	14.7222	14.5562	14.5869	14.5233				-0.19198	-0.670421	0.28646	14.4657	-0.903716	0.389029	0.993066	-4.68268	0	0
Q9NWT6	Hypoxia-inducible factor 1-alpha inhibitor	HIF1AN	15.0432	15.4328	15.6433	15.1783	15.3924	15.6392				0.0301893	-0.377509	0.437888	15.3942	0.16677	0.871133	0.993066	-4.84682	0	0
O00622	Protein CYR61	CYR61	21.8323	21.5153	21.3936	21.4194	21.2367	21.9186				-0.0554734	-0.637699	0.526753	21.4929	-0.214584	0.834739	0.993066	-4.84278	0	0
B4DI69		DKK3	19.7598	20.4456	19.6397	20.2499	20.0713	20.4296				0.301901	-0.289389	0.89319	20.0375	1.14992	0.278981	0.993066	-4.58797	0	0
Q8IX04	Ubiquitin-conjugating enzyme E2 variant 3	UEVLD	14.697	14.2839	14.2005	14.1855	13.9216	14.5043				-0.190011	-0.639265	0.259243	14.2568	-0.952554	0.364994	0.993066	-4.66513	0	0
O60684	Importin subunit alpha-7	KPNA6	17.848	17.4899	16.8505	17.4784	17.1465	17.1728				-0.130222	-0.678422	0.417978	17.31	-0.534995	0.605248	0.993066	-4.79066	0	0
P49641	Alpha-mannosidase 2x	MAN2A2	16.601	16.4549	15.8261	16.2571	16.2732	16.7893				0.145887	-0.454803	0.746577	16.3417	0.546978	0.597314	0.993066	-4.78791	0	0
P61086	Ubiquitin-conjugating enzyme E2 K	UBE2K	20.3976	20.7748	20.8273	20.5213	20.7367	20.7553				0.00455516	-0.359951	0.369061	20.6459	0.0281451	0.978143	0.994607	-4.85284	0	0
Q9H3S7	Tyrosine-protein phosphatase non-receptor type 23	PTPN23	19.0803	19.045	19.2941	19.0567	18.9397	19.046				-0.125654	-0.471556	0.220249	19.0753	-0.818134	0.433808	0.993066	-4.71174	0	0
Q14697	Neutral alpha-glucosidase AB	GANAB	22.7211	22.7964	22.4593	22.6633	22.6924	22.7189				0.0326055	-0.315296	0.380507	22.7107	0.211076	0.837396	0.993066	-4.84311	0	0
P28799	Granulins	GRN	17.8702	16.9507	16.7552	17.514	17.1364	17.4348				0.169708	-0.424242	0.763659	17.3365	0.643512	0.535487	0.993066	-4.76376	0	0
Q9Y5F0	Protocadherin beta-13	PCDHB13	15.991	15.9865	15.1269	15.6187	15.6378	15.8515				0.00119166	-0.76166	0.764043	15.7965	0.00351817	0.997267	0.99856	-4.85301	0	0
Q92542	Nicastrin	NCSTN	17.0601	17.1914	16.7446	17.3325	17.2559	17.597				0.396458	-0.00258067	0.795497	17.0849	2.23762	0.0512173	0.993066	-4.07065	0	0
K7ELL7	Glucosidase 2 subunit beta	PRKCSH	22.0418	21.9824	22.0472	21.8664	21.9684	21.4745				-0.254014	-0.608298	0.100271	21.8942	-1.61476	0.139838	0.993066	-4.37739	0	0
B4DJQ8	Dipeptidyl peptidase 1	CTSC	22.9492	22.9927	22.3919	22.6857	22.6341	22.4926				-0.173735	-0.562218	0.214748	22.7056	-1.00721	0.339404	0.993066	-4.64473	0	0
Q14139	Ubiquitin conjugation factor E4 A	UBE4A	17.1694	16.698	16.6102	17.3203	16.9488	17.0876				0.293029	-0.119663	0.70572	16.9962	1.59914	0.143273	0.993066	-4.38491	0	0
Q9Y2I2	Netrin-G1	NTNG1	15.174	14.7951	13.615	14.5659	14.4236	14.3802				-0.0714711	-0.874673	0.73173	14.4669	-0.200405	0.845492	0.993066	-4.84408	0	0
P29353	SHC-transforming protein 1	SHC1	16.8597	16.7363	17.344	16.8134	16.8626	17.2857				0.00725021	-0.422325	0.436825	16.934	0.0380115	0.970485	0.994607	-4.85269	0	0
Q9H832	Ubiquitin-conjugating enzyme E2 Z	UBE2Z	17.4773	17.6812	17.9041	17.6663	17.7757	17.9026				0.0939954	-0.245972	0.433963	17.698	0.622691	0.548499	0.993066	-4.76926	0	0
Q32P44	Echinoderm microtubule-associated protein-like 3	EML3	15.7858	15.4885	15.6759	15.8339	15.7174	15.486				0.0290468	-0.350188	0.408281	15.648	0.172502	0.866751	0.993066	-4.84639	0	0
P22087	rRNA 2-O-methyltransferase fibrillarin	FBL	15.8551	16.0655	15.9161	15.9825	15.8174	16.16				0.0410576	-0.284559	0.366674	15.9438	0.283982	0.782666	0.993066	-4.83514	0	0
P15559	NAD(P)H dehydrogenase [quinone] 1	NQO1	22.3105	22.226	22.1227	22.2443	22.4867	22.147				0.0729742	-0.240156	0.386104	22.3674	0.524866	0.611998	0.993066	-4.79295	0	0
P50395	Rab GDP dissociation inhibitor beta	GDI2	22.5965	22.892	22.9849	22.8339	22.9058	22.9888				0.0850467	-0.227121	0.397215	22.8981	0.613582	0.554248	0.993066	-4.77161	0	0
Q15691	Microtubule-associated protein RP/EB family member 1	MAPRE1	21.3198	21.4277	21.6571	21.5312	21.5208	21.5366				0.0613509	-0.271748	0.39445	21.513	0.414812	0.687716	0.993066	-4.81517	0	0
P18858	DNA ligase 1	LIG1	13.0899	12.5004	12.3257	12.6565	12.9911	12.2872				0.00630136	-0.595575	0.608178	12.639	0.0235792	0.981688	0.994607	-4.85289	0	0
P19174	1-phosphatidylinositol 4,5-bisphosphate phosphodiesterase gamma-1	PLCG1	13.781	13.5157	13.8229	13.999	13.6019	13.9977				0.159695	-0.413444	0.732835	13.7146	0.627531	0.545458	0.993066	-4.76799	0	0
P00367	Glutamate dehydrogenase 1, mitochondrial	GLUD1	18.7783	18.6382	20.666	18.9943	18.8696	19.801				-0.139264	-1.2601	0.981568	19.2617	-0.279834	0.785749	0.993066	-4.83565	0	0
Q9BYM8	RanBP-type and C3HC4-type zinc finger-containing protein 1	RBCK1	12.579	12.3539	11.9066	12.7756	12.6347	12.6559				0.408878	-0.0486961	0.866452	12.4469	2.0125	0.0741092	0.993066	-4.18183	0	0
Q08AM6	Protein VAC14 homolog	VAC14	14.5191	14.9675	15.2652	14.6499	14.6065	14.144				-0.450433	-1.03222	0.13135	14.6433	-1.7437	0.114202	0.993066	-4.31469	0	0
D6R9P3	Heterogeneous nuclear ribonucleoprotein A/B	HNRNPAB	20.6564	20.8355	21.6179	20.7473	20.839	21.2357				-0.0959321	-0.642659	0.450794	20.9608	-0.395182	0.701649	0.993066	-4.81862	0	0
B4DN21			16.1337	14.8205	14.2317	15.7248	14.4107	14.5524				-0.165984	-1.27125	0.939286	15.1416	-0.338222	0.742731	0.993066	-4.82773	0	0
P00750	Tissue-type plasminogen activator	PLAT	17.5656	17.9293	17.7686	17.375	18.0137	18.707				0.277388	-0.742066	1.29684	17.9362	0.612807	0.55474	0.993066	-4.77181	0	0
Q9BWS9	Chitinase domain-containing protein 1	CHID1	21.7365	21.2675	20.9101	21.6157	21.3416	21.6425				0.22861	-0.272139	0.72936	21.359	1.0282	0.329937	0.993066	-4.63669	0	0
Q9UHB6	LIM domain and actin-binding protein 1	LIMA1	18.0535	18.0205	18.5464	18.0862	18.0309	18.2944				-0.0696435	-0.463136	0.323849	18.1124	-0.398609	0.699208	0.993066	-4.81803	0	0
Q96J84	Kin of IRRE-like protein 1	KIRREL	18.4098	18.3577	18.1425	18.2913	18.3481	18.4938				0.0744026	-0.340995	0.4898	18.3365	0.403393	0.695807	0.993066	-4.81719	0	0
Q9BZM4	NKG2D ligand 3	ULBP3	14.4042	14.4612	14.1773	14.2696	14.0533	14.5667				-0.0510392	-0.563365	0.461286	14.2366	-0.224368	0.827339	0.993066	-4.84183	0	0
P35613	Basigin	BSG	20.5944	20.0821	20.2243	20.489	20.3288	20.7085				0.208523	-0.225338	0.642385	20.4308	1.08245	0.306408	0.993066	-4.6154	0	0
C9J0J7	Profilin	PFN2	18.5085	18.46	18.1118	18.7396	18.4888	18.6303				0.259477	-0.0632824	0.582236	18.5533	1.8106	0.102669	0.993066	-4.28179	0	0
Q12904	Aminoacyl tRNA synthase complex-interacting multifunctional protein 1	AIMP1	18.9065	19.1709	18.8831	19.0205	19.0356	18.8359				-0.0228264	-0.365681	0.320028	18.991	-0.149945	0.88402	0.993066	-4.84801	0	0
B4DNL8	Galactosylgalactosylxylosylprotein 3-beta-glucuronosyltransferase 3	B3GAT3	17.7151	17.4353	16.8267	17.6272	17.4266	17.6215				0.232738	-0.391653	0.85713	17.4876	0.839487	0.422319	0.993066	-4.70469	0	0
Q8WVC0	RNA polymerase-associated protein LEO1	LEO1	15.0621	15.0154	15.5603	14.9602	14.9693	14.7421				-0.322059	-0.732189	0.0880716	15.0531	-1.76855	0.109787	0.993066	-4.3025	0	0
P23921	Ribonucleoside-diphosphate reductase large subunit	RRM1	18.7101	18.702	18.5491	18.8242	19.0014	19.1853				0.349866	0.0472657	0.652467	18.7758	2.60397	0.0278957	0.993066	-3.89477	0	0
P40763	Signal transducer and activator of transcription 3	STAT3	17.739	17.3603	16.7014	17.9192	17.5303	17.2047				0.284509	-0.371084	0.940102	17.4791	0.977384	0.353197	0.993066	-4.65596	0	0
Q96IU4	Alpha/beta hydrolase domain-containing protein 14B	ABHD14B	19.1649	19.4274	18.8209	19.2049	19.2106	19.095				0.0324449	-0.352268	0.417158	19.1515	0.189939	0.853452	0.993066	-4.84499	0	0
Q6NZI2	Polymerase I and transcript release factor	PTRF	18.9032	18.5872	19.1985	18.8915	18.8602	19.1884				0.083755	-0.462303	0.629813	18.9358	0.345442	0.737473	0.993066	-4.82665	0	0
Q9UBQ6	Exostosin-like 2	EXTL2	18.5834	18.4054	17.8698	18.4608	18.2799	18.5481				0.143422	-0.401228	0.688072	18.3378	0.593064	0.567325	0.993066	-4.77681	0	0
B4DP06			12.2257	13.1249	13.1952	13.3759	13.2974	13.076				0.401152	-0.354009	1.15631	13.1002	1.19639	0.261249	0.993066	-4.56851	0	0
Q15363	Transmembrane emp24 domain-containing protein 2	TMED2	13.0104	11.9796	12.5142	13.2806	12.9629	13.2134				0.650878	0.116398	1.18536	12.8617	2.74266	0.0221582	0.993066	-3.83078	0	0
Q9BUF5	Tubulin beta-6 chain	TUBB6	18.3182	18.0312	17.9496	18.4795	18.5709	18.3075				0.352958	0.0318106	0.674106	18.2606	2.47527	0.0345462	0.993066	-3.95556	0	0
Q8NCW5	NAD(P)H-hydrate epimerase	APOA1BP	20.9137	21.1968	21.2111	20.9333	21.1263	21.0272				-0.0782732	-0.375658	0.219111	21.0547	-0.592786	0.567503	0.993066	-4.77688	0	0
P46527	Cyclin-dependent kinase inhibitor 1B	CDKN1B	15.1398	15.4669	15.5781	14.6777	15.3059	15.1805				-0.340254	-0.815325	0.134816	14.9594	-1.61305	0.14021	0.993066	-4.37821	0	0
P50995	Annexin A11	ANXA11	18.9415	19.0004	19.2563	19.1473	19.1885	20.2146				0.450712	-0.164198	1.06562	19.254	1.65079	0.132197	0.993066	-4.35999	0	0
B4DPW9	Plastin-3	PLS3	23.3651	23.5036	23.6396	23.4981	23.5529	23.5668				0.036526	-0.256947	0.329999	23.5677	0.280309	0.785396	0.993066	-4.83559	0	0
B4DQ50	Protein-glutamine gamma-glutamyltransferase E	TGM3	16.0772	15.4192	15.2772	14.9928	14.8407	15.2583				-0.560616	-1.20201	0.0807778	15.485	-1.96854	0.0796015	0.993066	-4.20363	0	0
E9PS63	Rab GTPase-activating protein 1-like, isoform 10	RABGAP1L	19.2352	19.2717	19.4465	19.2044	18.9892	19.1653				-0.198207	-0.478226	0.0818119	19.2435	-1.59417	0.144382	0.993066	-4.38729	0	0
Q9BPX7	UPF0415 protein C7orf25	C7orf25	13.6527	13.9379	13.3587	13.8912	13.5955	13.3967				-0.0219039	-0.446271	0.402463	13.676	-0.116248	0.909936	0.993066	-4.85	0	0
Q9NVJ2	ADP-ribosylation factor-like protein 8B	ARL8B	16.4649	16.5464	15.7309	16.5219	16.5413	16.2626				0.194569	-0.443443	0.83258	16.3306	0.686828	0.509008	0.993066	-4.75182	0	0
Q9UKG1	DCC-interacting protein 13-alpha	APPL1	15.4042	14.8129	15.049	15.2133	15.086	15.0444				0.0258543	-0.365769	0.417478	15.1248	0.148685	0.884987	0.993066	-4.84809	0	0
P40616	ADP-ribosylation factor-like protein 1	ARL1	16.8681	16.7603	16.7829	17.1439	17.18	17.2509				0.38786	0.0401057	0.735615	16.9736	2.51192	0.0325056	0.993066	-3.93812	0	0
Q14703	Membrane-bound transcription factor site-1 protease	MBTPS1	18.611	18.6204	17.8898	18.2334	18.0937	18.4655				-0.109536	-0.662898	0.443826	18.3291	-0.445811	0.665965	0.993066	-4.8094	0	0
Q9Y6E0	Serine/threonine-protein kinase 24	STK24	13.8657	14.3336	14.3344	14.0512	13.7971	13.9853				-0.233331	-0.701372	0.234709	14.0113	-1.12277	0.289773	0.993066	-4.59913	0	0
Q9BQT9	Calsyntenin-3	CLSTN3	20.4208	20.5698	20.1579	20.3326	20.2798	20.7482				0.0707296	-0.632545	0.774005	20.3678	0.226506	0.825724	0.993066	-4.84161	0	0
B4DRB7			20.6746	20.3118	19.4402	20.099	20.0042	19.4992				-0.274732	-0.934462	0.384998	20.0593	-0.937879	0.3721	0.993066	-4.67048	0	0
Q96JJ3	Engulfment and cell motility protein 2	ELMO2	15.6486	15.7501	15.5304	15.8499	15.8044	15.2962				0.00714213	-0.446936	0.46122	15.639	0.0354242	0.972493	0.994607	-4.85273	0	0
P18827	Syndecan-1	SDC1	20.6721	20.1141	19.9219	20.3604	20.203	20.1801				0.0118097	-0.440769	0.464388	20.2177	0.0587688	0.954384	0.993066	-4.85224	0	0
Q96J42	Thioredoxin domain-containing protein 15	TXNDC15	12.4577	12.2539	11.3587	12.3616	12.3247	13.5339				0.716616	-0.205603	1.63883	12.2367	1.75007	0.113055	0.993066	-4.31157	0	0
P42704	Leucine-rich PPR motif-containing protein, mitochondrial	LRPPRC	17.9731	17.8489	17.7876	17.9938	17.8689	17.7752				0.00946851	-0.338745	0.357682	17.7811	0.0612407	0.952468	0.993066	-4.85218	0	0
B4DSS7	NKG2D ligand 2	ULBP2	21.9659	21.707	21.2082	21.7587	21.6439	22.0264				0.182689	-0.428558	0.793936	21.7127	0.673132	0.517293	0.993066	-4.75567	0	0
Q16775	Hydroxyacylglutathione hydrolase, mitochondrial	HAGH	18.8902	18.9451	19.2268	18.7682	18.7924	19.0288				-0.157588	-0.492447	0.177271	18.9575	-1.0599	0.316027	0.993066	-4.62434	0	0
P43234	Cathepsin O	CTSO	17.7712	17.169	16.3952	17.9033	17.5624	17.5484				0.559614	-0.132597	1.25182	17.6077	1.82076	0.101015	0.993066	-4.27678	0	0
P11464	Pregnancy-specific beta-1-glycoprotein 1	PSG1	18.0808	17.8044	17.3549	17.648	17.7525	17.9605				0.0402977	-1.01232	1.09291	17.3696	0.0862211	0.933124	0.993066	-4.85136	0	0
Q86VM9	Zinc finger CCCH domain-containing protein 18	ZC3H18	12.8578	12.5806	12.4506	12.7754	13.0652	12.412				0.121157	-0.311314	0.553628	12.8108	0.63095	0.543316	0.993066	-4.76709	0	0
Q658Y4	Protein FAM91A1	FAM91A1	12.0186	11.5749	12.235	11.7989	11.9147	12.1902				0.0251157	-0.388033	0.438264	11.9836	0.136912	0.894028	0.993066	-4.84884	0	0
P49821	NADH dehydrogenase [ubiquinone] flavoprotein 1, mitochondrial	NDUFV1	14.7606	14.9756	14.2987	14.7261	14.8292	14.3657				-0.0379697	-0.599682	0.523743	14.6601	-0.152239	0.882261	0.993066	-4.84785	0	0
Q9H8G2	Caspase activity and apoptosis inhibitor 1	CAAP1	15.7214	15.9119	15.9685	15.2277	15.6528	16.2886				-0.144221	-0.703372	0.41493	15.8091	-0.580903	0.575156	0.993066	-4.77982	0	0
B4DUQ1	Heterogeneous nuclear ribonucleoprotein K	HNRNPK	22.2992	22.036	22.4804	22.368	22.4131	22.3738				0.11307	-0.216433	0.442573	22.3256	0.772846	0.458867	0.993066	-4.7262	0	0
Q9P287	BRCA2 and CDKN1A-interacting protein	BCCIP	15.191	15.4045	15.0419	15.163	15.0776	14.8498				-0.182328	-0.569924	0.205268	15.1781	-1.05944	0.316225	0.993066	-4.62452	0	0
Q6GMV2	SET and MYND domain-containing protein 5	SMYD5	16.0994	16.1799	16.0286	16.1679	16.2476	16.0057				0.037785	-0.258165	0.333735	16.0956	0.287544	0.780021	0.993066	-4.83469	0	0
B7ZLF4	Protein KRI1 homolog	KRI1	17.0899	17.1984	17.5576	16.9586	16.9362	16.7561				-0.398328	-0.778269	-0.0183861	17.1555	-2.36117	0.0417477	0.993066	-4.01041	0	0
Q96KP4	Cytosolic non-specific dipeptidase	CNDP2	21.8112	22.037	21.9991	21.8926	21.9091	21.7881				-0.0857989	-0.404756	0.233158	21.9478	-0.605833	0.559167	0.993066	-4.77359	0	0
B4DVA7	Beta-hexosaminidase	HEXA	23.1327	22.8339	21.8081	22.9236	22.6826	22.608				0.146478	-0.512396	0.805352	22.7461	0.500695	0.628259	0.993066	-4.79824	0	0
B4DVR4	Vinexin	SORBS3	15.6351	15.4035	15.6144	15.7748	15.7734	15.7951				0.230095	-0.0486147	0.508804	15.6333	1.85934	0.0949567	0.993066	-4.25773	0	0
P14678	Small nuclear ribonucleoprotein-associated proteins B and B	SNRPB	18.9258	18.739	19.8676	18.8976	18.5106	18.8925				-0.410554	-1.02264	0.201534	18.9876	-1.51064	0.164194	0.993066	-4.42706	0	0
O75312	Zinc finger protein ZPR1	ZPR1	16.6781	16.8632	16.857	16.8334	16.9311	16.8499				0.0720313	-0.22776	0.371823	16.7535	0.541135	0.601176	0.993066	-4.78926	0	0
Q6YP21	Kynurenine--oxoglutarate transaminase 3	CCBL2	17.576	17.7947	17.8422	17.6493	17.7639	17.6858				-0.0379467	-0.334674	0.25878	17.7206	-0.288019	0.779669	0.993066	-4.83463	0	0
Q8IZ73	RNA pseudouridylate synthase domain-containing protein 2	RPUSD2	14.4392	14.6772	15.3613	14.7514	14.8799	14.7122				-0.0447432	-0.525944	0.436458	14.7867	-0.209413	0.838656	0.993066	-4.84326	0	0
Q9UFN0	Protein NipSnap homolog 3A	NIPSNAP3A	17.832	18.0112	18.2273	17.9409	17.9263	18.2716				0.0227547	-0.326285	0.371795	18.0915	0.146825	0.886414	0.993066	-4.84821	0	0
Q68BL8	Olfactomedin-like protein 2B	OLFML2B	14.0185	13.2336	12.982	14.537	13.4062	13.6688				0.459289	-0.350907	1.26949	13.5845	1.27673	0.232754	0.993066	-4.53385	0	0
Q8WXF1	Paraspeckle component 1	PSPC1	19.5243	19.3763	19.1498	19.5357	19.6327	19.0284				0.0487803	-0.507557	0.605117	19.394	0.197474	0.847719	0.993066	-4.84434	0	0
B4DWX1	Protein MENT	MENT	13.2926	12.8594	12.5931	12.7437	12.8193	13.2376				0.0185149	-0.613682	0.650712	12.8241	0.0659587	0.948811	0.993066	-4.85204	0	0
Q9NS86	LanC-like protein 2	LANCL2	15.7449	15.8962	16.3701	15.948	15.8818	16.2572				0.0252701	-0.384824	0.435364	15.9462	0.13878	0.892593	0.993066	-4.84872	0	0
B4DX01	Glyoxalase domain-containing protein 4	GLOD4	21.9888	22.1338	22.1297	21.9184	22.0718	21.9666				-0.098475	-0.375368	0.178418	22.05	-0.800973	0.443194	0.993066	-4.7173	0	0
Q14764	Major vault protein	MVP	18.9442	19.0755	19.8964	18.9918	18.5985	19.3565				-0.323134	-0.950131	0.303862	19.2869	-1.1607	0.274782	0.993066	-4.58349	0	0
Q9HD42	Charged multivesicular body protein 1a	CHMP1A	18.1354	18.0001	17.8247	18.1317	17.9766	17.9778				0.0419656	-0.343833	0.427764	18.0395	0.244983	0.811807	0.993066	-4.83969	0	0
Q15785	Mitochondrial import receptor subunit TOM34	TOMM34	16.4234	15.9673	16.4198	16.2297	16.1948	16.2267				-0.0530943	-0.413601	0.307413	16.1727	-0.331694	0.747497	0.993066	-4.82869	0	0
Q12905	Interleukin enhancer-binding factor 2	ILF2	22.0236	22.2862	22.4694	22.0445	22.0792	22.0258				-0.209862	-0.538734	0.119009	22.1567	-1.43718	0.183552	0.993066	-4.46141	0	0
Q96GX9	Methylthioribulose-1-phosphate dehydratase	APIP	16.8536	16.7146	16.9133	17.1581	16.962	16.9113				0.183297	-0.180881	0.547475	16.9977	1.13356	0.285446	0.993066	-4.59471	0	0
O00291	Huntingtin-interacting protein 1	HIP1	18.1423	17.8442	18.0674	18.16	18.0343	18.1874				0.109279	-0.252347	0.470906	18.1148	0.680583	0.512776	0.993066	-4.75358	0	0
Q14157	Ubiquitin-associated protein 2-like	UBAP2L	18.548	18.6978	18.6572	18.572	18.428	18.5375				-0.121783	-0.396326	0.15276	18.55	-0.999033	0.343144	0.993066	-4.64784	0	0
O75882	Attractin	ATRN	20.6416	20.4168	19.6312	20.4239	20.2103	20.4945				0.146349	-0.444617	0.737316	20.3276	0.557739	0.590236	0.993066	-4.78539	0	0
B4DZ53		GANAB	18.4209	18.5074	18.1252	18.1168	18.4248	18.579				0.0223794	-0.545369	0.590128	18.3338	0.0887762	0.931148	0.993066	-4.85126	0	0
O60264	SWI/SNF-related matrix-associated actin-dependent regulator of chromatin subfamily A member 5	SMARCA5	14.022	13.2134	13.5722	13.2885	13.6452	13.9494				0.025174	-0.663941	0.714289	13.6661	0.0822741	0.936178	0.993066	-4.8515	0	0
Q9UHD9	Ubiquilin-2	UBQLN2	20.1888	20.5521	20.542	20.2588	20.491	20.2265				-0.102206	-0.426776	0.222364	20.3643	-0.709206	0.495647	0.993066	-4.7454	0	0
P78344	Eukaryotic translation initiation factor 4 gamma 2	EIF4G2	16.6172	15.9717	16.4774	16.5499	16.3888	16.4776				0.116712	-0.312183	0.545607	16.3081	0.612867	0.554701	0.993066	-4.7718	0	0
Q9NRR5	Ubiquilin-4	UBQLN4	18.299	18.7	18.5953	18.0816	18.5102	18.3284				-0.224679	-0.588511	0.139153	18.3952	-1.3908	0.196767	0.993066	-4.48274	0	0
Q9UBS9	SUN domain-containing ossification factor	SUCO	15.6766	15.3683	15.1734	15.5688	15.489	15.7782				0.205857	-0.480285	0.891999	15.4603	0.675701	0.515732	0.993066	-4.75495	0	0
O00267	Transcription elongation factor SPT5	SUPT5H	16.2173	16.2828	16.3356	16.2308	16.2478	16.0741				-0.0942847	-0.422621	0.234052	16.2278	-0.646733	0.53349	0.993066	-4.76289	0	0
P29401	Transketolase	TKT	24.5304	24.6682	25.0008	24.6162	24.6711	24.6668				-0.0817853	-0.401683	0.238113	24.7279	-0.575794	0.578464	0.993066	-4.78106	0	0
Q8N8R5	UPF0565 protein C2orf69	C2orf69	14.9746	15.4244	15.6519	15.2299	15.4008	15.5166				0.0321335	-0.376744	0.441011	15.3245	0.176998	0.863318	0.993066	-4.84604	0	0
O43143	Pre-mRNA-splicing factor ATP-dependent RNA helicase DHX15	DHX15	19.8808	19.7166	19.8873	19.9659	19.9691	19.611				0.0204226	-0.343727	0.384573	19.8033	0.126309	0.902185	0.993066	-4.84946	0	0
Q9P289	Serine/threonine-protein kinase 26	STK26	19.4383	19.488	19.8006	19.5067	19.5186	19.3491				-0.117455	-0.452444	0.217534	19.494	-0.789667	0.44945	0.993066	-4.72091	0	0
B7ZA56	Optineurin	OPTN	12.5884	12.3857	12.1814	12.7377	12.3826	12.6499				0.204904	-0.162165	0.571972	12.5375	1.2572	0.239433	0.993066	-4.54239	0	0
O60573	Eukaryotic translation initiation factor 4E type 2	EIF4E2	16.2851	16.7024	17.0291	16.2898	16.4446	16.5685				-0.237908	-0.663392	0.187575	16.541	-1.2593	0.238707	0.993066	-4.54147	0	0
Q5T440	Putative transferase CAF17, mitochondrial	IBA57	12.8907	12.997	13.5504	13.3069	12.8848	12.9013				-0.115025	-0.578499	0.348448	13.1276	-0.558947	0.589445	0.993066	-4.7851	0	0
P02750	Leucine-rich alpha-2-glycoprotein	LRG1	15.4145	15.2309	14.4982	14.9224	14.9831	15.0725				-0.0551814	-0.564465	0.454102	15.0037	-0.244026	0.812526	0.993066	-4.83979	0	0
Q13137	Calcium-binding and coiled-coil domain-containing protein 2	CALCOCO2	16.44	16.5475	16.8023	16.4572	16.5051	16.5922				-0.078437	-0.377331	0.220457	16.5755	-0.591027	0.568633	0.993066	-4.77732	0	0
O95486	Protein transport protein Sec24A	SEC24A	14.2874	15.0144	15.0713	14.9679	15.2274	14.8619				0.228061	-0.335556	0.791678	14.8376	0.911317	0.385215	0.993066	-4.67999	0	0
Q92575	UBX domain-containing protein 4	UBXN4	14.1041	14.6169	14.6685	14.3837	14.1431	14.5397				-0.107648	-0.548526	0.33323	14.4628	-0.54991	0.595381	0.993066	-4.78722	0	0
P53367	Arfaptin-1	ARFIP1	18.6612	17.3156	17.8669	18.0207	17.7549	17.2277				-0.280158	-1.02065	0.46034	17.6092	-0.852084	0.41564	0.993066	-4.70047	0	0
Q14011	Cold-inducible RNA-binding protein	CIRBP	20.5107	20.3064	20.235	20.317	20.0612	19.7856				-0.296128	-0.67228	0.0800233	20.2281	-1.77305	0.109004	0.993066	-4.30028	0	0
O95487	Protein transport protein Sec24B	SEC24B	14.0836	13.5054	14.1276	14.2829	14.0964	13.7227				0.128476	-0.373627	0.630579	13.899	0.576279	0.578149	0.993066	-4.78094	0	0
Q99985	Semaphorin-3C	SEMA3C	21.1194	20.7718	20.4091	20.8277	20.7968	21.1662				0.16349	-0.36263	0.68961	20.87	0.699858	0.501202	0.993066	-4.7481	0	0
Q9Y625	Glypican-6	GPC6	19.1956	19.1956	18.8955	19.1131	19.0114	19.5641				0.133987	-0.550173	0.818148	19.0665	0.441072	0.66927	0.993066	-4.8103	0	0
P13473	Lysosome-associated membrane glycoprotein 2	LAMP2	15.773	15.8114	15.8323	15.79	16.0469	15.0932				-0.162215	-0.656521	0.33209	15.7747	-0.739093	0.478148	0.993066	-4.73655	0	0
P08195	4F2 cell-surface antigen heavy chain	SLC3A2	20.2448	20.4235	20.7445	20.1299	20.2242	20.6689				-0.129949	-0.877155	0.617256	20.3139	-0.391685	0.704144	0.993066	-4.81921	0	0
Q92804	TATA-binding protein-associated factor 2N	TAF15	18.1959	17.9337	17.9335	18.113	18.068	17.512				-0.123351	-0.523685	0.276983	17.9005	-0.693942	0.504737	0.993066	-4.7498	0	0
Q7Z304	MAM domain-containing protein 2	MAMDC2	22.804	22.9036	22.0114	22.6083	22.6213	22.854				0.121524	-0.570395	0.813443	22.566	0.395559	0.701381	0.993066	-4.81855	0	0
P10619	Lysosomal protective protein	CTSA	22.5555	22.3068	21.5518	22.5004	22.2484	21.889				0.0745427	-0.561732	0.710817	22.2756	0.263854	0.797665	0.993066	-4.83757	0	0
P30740	Leukocyte elastase inhibitor	SERPINB1	17.6819	17.9031	17.9139	17.7126	17.8263	18.1738				0.0712844	-0.293896	0.436464	17.9112	0.439633	0.670274	0.993066	-4.81058	0	0
O94985	Calsyntenin-1	CLSTN1	24.0665	24.0739	23.4347	23.8997	23.8256	24.298				0.149429	-0.536052	0.83491	23.9086	0.490956	0.634872	0.993066	-4.8003	0	0
Q13501	Sequestosome-1	SQSTM1	17.2414	17.4626	17.7727	17.2478	17.3097	17.5466				-0.124171	-0.500891	0.252549	17.4177	-0.742342	0.47627	0.993066	-4.73557	0	0
P26368	Splicing factor U2AF 65 kDa subunit	U2AF2	20.8575	20.9581	20.8267	21.0875	21.0203	20.9642				0.143229	-0.193997	0.480454	20.9276	0.956561	0.363071	0.993066	-4.66367	0	0
Q13547	Histone deacetylase 1	HDAC1	14.2924	14.1439	13.8926	14.2646	14.2952	14.0503				0.0937232	-0.338199	0.525645	14.3318	0.488703	0.636407	0.993066	-4.80078	0	0
P16949	Stathmin	STMN1	23.1792	23.58	23.4523	23.1664	23.5223	23.2678				-0.084983	-0.456721	0.286755	23.2912	-0.51487	0.618696	0.993066	-4.79516	0	0
Q9Y5A9	YTH domain-containing family protein 2	YTHDF2	16.4261	16.9044	17.2566	16.7705	16.8254	16.9591				-0.0106991	-0.466449	0.445051	16.8248	-0.0528718	0.958956	0.993391	-4.85239	0	0
P05455	Lupus La protein	SSB	21.6743	21.9418	22.1575	21.6035	21.8583	21.6652				-0.215559	-0.562444	0.131326	21.8287	-1.39954	0.194217	0.993066	-4.47875	0	0
P51452	Dual specificity protein phosphatase 3	DUSP3	19.5451	19.5012	19.7385	19.5468	19.5482	19.716				0.00873781	-0.29133	0.308806	19.5791	0.0655823	0.949103	0.993066	-4.85205	0	0
F8WE86	Transcobalamin-2	TCN2	16.5565	16.2204	16.0578	16.1516	16.1693	16.3068				-0.0690298	-0.4794	0.34134	16.1867	-0.378848	0.713334	0.993066	-4.82137	0	0
Q9HC35	Echinoderm microtubule-associated protein-like 4	EML4	15.6582	15.378	15.279	15.1697	15.1738	15.3206				-0.217044	-0.544306	0.110217	15.4195	-1.49368	0.168498	0.993066	-4.43505	0	0
B5MCX3		SEPT2	22.647	22.7759	22.8798	22.6505	22.6836	22.2762				-0.230819	-0.604848	0.14321	22.7117	-1.38986	0.197045	0.993066	-4.48317	0	0
P62826	GTP-binding nuclear protein Ran	RAN	21.6986	21.4932	21.4969	21.504	21.5134	21.5404				-0.0436198	-0.315209	0.227969	21.5081	-0.361722	0.725669	0.993066	-4.82413	0	0
B7SBB1	AH receptor-interacting protein	AIP	20.7765	21.0138	20.8153	20.9541	21.031	20.8589				0.079426	-0.214545	0.373397	20.9161	0.608501	0.557471	0.993066	-4.77291	0	0
B7Z1F8			16.9304	16.7395	15.9091	16.74	16.6923	16.8366				0.229944	-0.32773	0.787619	16.7245	0.928636	0.376627	0.993066	-4.67381	0	0
Q8NB37	Parkinson disease 7 domain-containing protein 1	PDDC1	16.1122	16.3069	15.5333	15.9579	15.9584	16.0006				-0.0118785	-0.437105	0.413348	16.0693	-0.0629137	0.951171	0.993066	-4.85213	0	0
O95602	DNA-directed RNA polymerase I subunit RPA1	POLR1A	11.4933	11.4935	11.0588	11.5593	11.7056	10.9664				0.0619094	-0.417364	0.541182	11.4649	0.290922	0.777516	0.993066	-4.83426	0	0
B7Z2B0	Calcium/calmodulin-dependent protein kinase type II subunit delta	CAMK2D	18.8397	18.4211	18.2197	18.9816	18.8328	18.3402				0.224683	-0.244103	0.693468	18.6264	1.07944	0.307678	0.993066	-4.6166	0	0
B7Z2P6	DDB1- and CUL4-associated factor 8	DCAF8	15.5365	15.6692	15.4428	15.7574	15.4739	15.8016				0.128146	-0.211206	0.467498	15.6046	0.850467	0.416493	0.993066	-4.70102	0	0
Q9UGV2	Protein NDRG3	NDRG3	16.2518	16.2965	16.0976	16.459	16.5828	16.2006				0.198851	-0.113556	0.511258	16.3228	1.43354	0.18456	0.993066	-4.46309	0	0
Q13444	Disintegrin and metalloproteinase domain-containing protein 15	ADAM15	20.2656	20.0383	19.0851	19.727	19.7835	19.7099				-0.0562086	-0.752718	0.6403	19.8485	-0.181752	0.85969	0.993066	-4.84566	0	0
O00159	Unconventional myosin-Ic	MYO1C	18.1598	17.8399	17.6184	18.4841	18.1873	18.3457				0.46634	0.10558	0.8271	18.1747	2.91131	0.0167606	0.993066	-3.75533	0	0
B7Z3K6			17.6865	16.5739	16.5585	15.4292	16.6774	15.9783				-0.91134	-1.74558	-0.0770998	16.7353	-2.46033	0.0354141	0.993066	-3.96269	0	0
Q8N5M1	ATP synthase mitochondrial F1 complex assembly factor 2	ATPAF2	15.0794	15.0418	14.9527	14.849	14.9153	14.9375				-0.124013	-0.376241	0.128215	14.9508	-1.10733	0.296057	0.993066	-4.6054	0	0
Q9UHG3	Prenylcysteine oxidase 1	PCYOX1	17.0068	16.7728	16.1831	17.1131	16.9969	16.6521				0.266474	-0.228792	0.76174	16.925	1.21177	0.255585	0.993066	-4.56197	0	0
Q86X76	Nitrilase homolog 1	NIT1	14.1098	14.208	13.1433	14.3063	14.642	14.3885				0.625204	0.00293476	1.24747	14.1626	2.2628	0.0491301	0.993066	-4.05831	0	0
O43529	Carbohydrate sulfotransferase 10	CHST10	17.4333	16.8322	16.1916	17.0043	16.6935	16.7016				-0.0192188	-0.67852	0.640083	16.8226	-0.0656516	0.949049	0.993066	-4.85205	0	0
Q93045	Stathmin-2	STMN2	20.1527	20.2661	20.3058	19.9612	20.246	20.1231				-0.131439	-0.518045	0.255168	20.0898	-0.765699	0.462906	0.993066	-4.72843	0	0
O15327	Type II inositol 3,4-bisphosphate 4-phosphatase	INPP4B	15.2032	15.2822	15.2634	15.2579	15.4117	15.152				0.024281	-0.43064	0.479202	15.2796	0.120208	0.906884	0.993066	-4.84979	0	0
Q8WU90	Zinc finger CCCH domain-containing protein 15	ZC3H15	13.836	14.0305	14.6046	13.6102	13.6165	13.6995				-0.514962	-1.11045	0.0805242	13.812	-1.94763	0.0823472	0.993066	-4.214	0	0
Q8IUR7	Armadillo repeat-containing protein 8	ARMC8	13.3717	13.5327	13.261	13.5895	13.769	13.284				0.159048	-0.198487	0.516582	13.3655	1.00187	0.34184	0.993066	-4.64676	0	0
B7Z9A1	Four and a half LIM domains protein 1	FHL1	17.1135	16.6349	17.116	16.9691	16.4673	17.3899				-0.0127163	-0.683187	0.657755	17.0249	-0.0427152	0.966835	0.994587	-4.85261	0	0
Q9Y624	Junctional adhesion molecule A	F11R	17.4446	17.2509	16.7727	17.5212	17.2671	17.4537				0.257898	-0.161852	0.677649	17.2723	1.38376	0.198843	0.993066	-4.48596	0	0
Q8IYB8	ATP-dependent RNA helicase SUPV3L1, mitochondrial	SUPV3L1	15.527	15.1339	15.5748	15.53	15.3948	15.6486				0.112564	-0.299397	0.524525	15.3356	0.615383	0.553109	0.993066	-4.77115	0	0
Q9BY43	Charged multivesicular body protein 4a	CHMP4A	18.7995	18.8576	18.7966	18.6138	18.8694	18.6796				-0.0969581	-0.392399	0.198483	18.7641	-0.739124	0.478131	0.993066	-4.73654	0	0
P68133	Actin, alpha skeletal muscle	ACTA1	20.9901	20.7473	20.6802	21.2901	21.2891	21.0687				0.410062	0.103387	0.716738	21.102	3.01144	0.0142104	0.993066	-3.71186	0	0
P16278	Beta-galactosidase	GLB1	21.3324	21.2356	20.8601	21.2956	21.3451	20.7466				-0.013578	-0.472545	0.445389	21.2189	-0.066628	0.948293	0.993066	-4.85202	0	0
Q96BJ3	Axin interactor, dorsalization-associated protein	AIDA	18.7991	18.7984	18.6736	19.064	18.9034	18.9527				0.216282	-0.137733	0.570297	18.9398	1.37595	0.201167	0.993066	-4.48951	0	0
Q9ULA0	Aspartyl aminopeptidase	DNPEP	18.3647	18.5583	18.8635	18.3863	18.3694	18.3782				-0.217539	-0.552939	0.117862	18.498	-1.46075	0.177135	0.993066	-4.45046	0	0
Q8WZA1	Protein O-linked-mannose beta-1,2-N-acetylglucosaminyltransferase 1	POMGNT1	19.5458	19.4539	18.8401	18.9441	18.9761	19.4675				-0.150709	-0.778736	0.477318	19.2347	-0.54046	0.601623	0.993066	-4.78941	0	0
Q9H6Z4	Ran-binding protein 3	RANBP3	18.8722	19.0719	19.1728	18.9279	19.0126	19.1088				-0.0225292	-0.339505	0.294447	19.0041	-0.160075	0.876256	0.993066	-4.84731	0	0
P62495	Eukaryotic peptide chain release factor subunit 1	ETF1	21.238	21.4962	21.6052	21.2711	21.4088	21.3102				-0.116402	-0.464168	0.231363	21.3574	-0.753839	0.469661	0.993066	-4.73208	0	0
Q96PD2	Discoidin, CUB and LCCL domain-containing protein 2	DCBLD2	20.8282	20.902	20.4367	20.8588	20.6127	20.8653				0.0566279	-0.353449	0.466705	20.7379	0.311006	0.762677	0.993066	-4.8316	0	0
B7Z8X5			14.3164	14.7741	15.3247	14.2336	14.0712	14.4207				-0.563288	-1.09457	-0.0320054	14.5011	-2.38786	0.0399405	0.993066	-3.99751	0	0
P29144	Tripeptidyl-peptidase 2	TPP2	19.6724	19.7847	19.9588	19.789	19.8219	19.9018				0.0322642	-0.256865	0.321394	19.8042	0.251323	0.807048	0.993066	-4.83899	0	0
P55290	Cadherin-13	CDH13	22.9926	22.6547	22.0888	22.4438	22.3108	22.5971				-0.128145	-0.731229	0.47494	22.5398	-0.478548	0.643347	0.993066	-4.80288	0	0
B7ZAB0			17.763	18.2335	17.7672	17.4523	17.1762	18.0136				-0.373853	-1.30621	0.558506	17.6059	-0.903069	0.389354	0.993066	-4.6829	0	0
B7ZAC7	Nucleosome assembly protein 1-like 4	NAP1L4	20.5142	20.3939	21.0106	20.9164	20.9694	20.8168				0.26127	-0.159314	0.681854	20.8026	1.39907	0.194352	0.993066	-4.47896	0	0
P19525	Interferon-induced, double-stranded RNA-activated protein kinase	EIF2AK2	16.6895	16.617	16.8919	17.2951	17.3389	17.0111				0.482242	0.090365	0.87412	17.0257	2.77152	0.0211226	0.993066	-3.81767	0	0
O00592	Podocalyxin	PODXL	16.508	16.2878	16.4462	16.311	16.4058	16.5969				0.0238672	-0.324842	0.372577	16.2867	0.154149	0.880796	0.993066	-4.84772	0	0
P08473	Neprilysin	MME	15.2644	14.9597	15.1501	15.5304	15.2408	14.997				0.131306	-0.285731	0.548342	15.1578	0.709109	0.495705	0.993066	-4.74543	0	0
O75581	Low-density lipoprotein receptor-related protein 6	LRP6	16.3271	16.6631	16.6265	16.2384	16.566	16.0573				-0.251666	-0.628602	0.12527	16.486	-1.5037	0.165943	0.993066	-4.43033	0	0
O43897	Tolloid-like protein 1	TLL1	16.7502	17.2606	16.3089	16.7502	17.1763	17.6002				0.402347	-0.469321	1.27402	16.9219	1.03957	0.324897	0.993066	-4.63229	0	0
Q99707	Methionine synthase	MTR	17.0225	17.3766	17.2247	17.6211	17.5953	17.5684				0.387016	0.0511104	0.722923	17.436	2.59487	0.0283208	0.993066	-3.89903	0	0
Q14766	Latent-transforming growth factor beta-binding protein 1	LTBP1	19.946	19.3774	19.0673	19.6302	18.7902	18.8397				-0.376832	-1.03571	0.282042	19.2792	-1.2881	0.228937	0.993066	-4.52886	0	0
Q9P2K2	Thioredoxin domain-containing protein 16	TXNDC16	16.3469	16.471	15.3726	16.2601	16.3196	16.3687				0.252634	-0.437927	0.943195	16.1763	0.823934	0.430666	0.993066	-4.70984	0	0
Q9UKZ4	Teneurin-1	TENM1	15.5762	15.1115	14.3807	15.6193	15.1515	15.4898				0.397426	-0.281387	1.07624	15.2934	1.31859	0.218955	0.993066	-4.51534	0	0
Q13018	Secretory phospholipase A2 receptor	PLA2R1	16.7901	16.698	16.4053	16.895	16.6298	16.9242				0.185218	-0.301962	0.672397	16.8139	0.856242	0.413451	0.993066	-4.69907	0	0
P16871	Interleukin-7 receptor subunit alpha	IL7R	15.7287	16.0399	15.804	15.2792	15.6761	15.972				-0.215087	-1.02873	0.598561	15.6507	-0.595362	0.565852	0.993066	-4.77623	0	0
B8ZZB8	CB1 cannabinoid receptor-interacting protein 1	CNRIP1	16.6561	16.4724	16.4089	17.0946	16.9859	17.1664				0.569867	0.258035	0.881699	16.9348	4.11582	0.00245529	0.993066	-3.3038	0	0
Q9NQX7	Integral membrane protein 2C	ITM2C	12.3619	12.5667	12.1919	11.9026	11.9102	12.8661				-0.147181	-0.718695	0.424333	12.3	-0.580001	0.575739	0.993066	-4.78004	0	0
P06454	Prothymosin alpha	PTMA	21.9053	21.3435	21.66	21.5021	21.9121	21.6404				0.0485697	-0.461633	0.558773	21.6255	0.2144	0.834877	0.993066	-4.84279	0	0
Q53GS9	U4/U6.U5 tri-snRNP-associated protein 2	USP39	15.0327	15.5528	15.9946	15.4272	14.8192	15.49				-0.281205	-0.869482	0.307072	15.391	-1.07658	0.308891	0.993066	-4.61774	0	0
B9EG76		LTBP3	14.7254	14.2532	14.0042	14.1168	14.388	14.3565				-0.0404643	-0.581019	0.50009	14.2083	-0.168592	0.86974	0.993066	-4.84669	0	0
P11387	DNA topoisomerase 1	TOP1	15.9977	16.0004	17.4294	15.7044	16.0144	16.7065				-0.334096	-1.2256	0.55741	16.2637	-0.844015	0.41991	0.993066	-4.70318	0	0
Q92925	SWI/SNF-related matrix-associated actin-dependent regulator of chromatin subfamily D member 2	SMARCD2	14.0627	13.841	14.0992	14.2211	14.0175	13.6289				-0.0451262	-0.494022	0.403769	14.023	-0.226406	0.8258	0.993066	-4.84162	0	0
C0IMJ3			20.6899	20.2705	20.1352	20.3249	20.5356	21.0877				0.284185	-0.627991	1.19636	20.3768	0.701658	0.500129	0.993066	-4.74758	0	0
C9E1I4		HLA-C	17.389	16.9354	16.2174	17.394	16.7661	16.8722				0.163497	-0.506093	0.833087	17.0935	0.549926	0.595371	0.993066	-4.78722	0	0
C0LQF2	Deoxyribonuclease-2-alpha	DNASE2	19.8965	19.6114	19.3105	19.8065	19.7155	19.705				0.136165	-0.214981	0.487311	19.6729	0.873337	0.404536	0.993066	-4.69324	0	0
Q9NUY8	TBC1 domain family member 23	TBC1D23	16.903	17.2296	17.2149	17.1186	17.0852	17.1946				0.0169487	-0.284886	0.318784	17.034	0.126465	0.902065	0.993066	-4.84945	0	0
P30626	Sorcin	SRI	20.0199	20.2034	20.0272	20.0986	20.3517	20.7071				0.30226	-0.0839305	0.688451	20.2632	1.76272	0.110809	0.993066	-4.30536	0	0
O43324	Eukaryotic translation elongation factor 1 epsilon-1	EEF1E1	17.296	17.224	17.3643	17.0596	17.3215	16.8218				-0.227162	-0.55967	0.105346	17.1632	-1.53864	0.157299	0.993066	-4.41381	0	0
Q9NWU1	3-oxoacyl-[acyl-carrier-protein] synthase, mitochondrial	OXSM	16.8288	17.0785	17.4117	17.0126	16.857	17.0789				-0.12346	-0.53939	0.292471	17.0561	-0.66851	0.520107	0.993066	-4.75695	0	0
Q9GZZ1	N-alpha-acetyltransferase 50	NAA50	18.6442	18.625	18.4869	18.6735	18.7329	18.5384				0.0629211	-0.224582	0.350424	18.6557	0.492898	0.63355	0.993066	-4.79989	0	0
Q9UI15	Transgelin-3	TAGLN3	19.8464	19.6427	20.1759	19.9667	19.4518	19.553				-0.231191	-0.663582	0.201199	19.5547	-1.2042	0.25836	0.993066	-4.56519	0	0
P35080	Profilin-2	PFN2	17.1208	17.3783	17.33	17.2978	17.3696	17.5345				0.124265	-0.186723	0.435253	17.3579	0.89993	0.390938	0.993066	-4.68401	0	0
Q96GG9	DCN1-like protein 1	DCUN1D1	16.0393	16.1306	16.5846	16.0166	16.1132	16.0421				-0.194208	-0.557348	0.168931	16.0768	-1.20448	0.258259	0.993066	-4.56507	0	0
Q14919	Dr1-associated corepressor	DRAP1	17.05	17.1116	17.4991	17.0796	17.0469	17.2079				-0.108752	-0.44766	0.230155	17.0996	-0.722705	0.487695	0.993066	-4.74144	0	0
Q13685	Angio-associated migratory cell protein	AAMP	14.3957	13.9709	14.5132	14.183	14.1121	14.2228				-0.120623	-0.494743	0.253497	14.2804	-0.726144	0.485681	0.993066	-4.74042	0	0
Q8WVF1	Protein OSCP1	OSCP1	13.4619	13.8726	13.5584	13.4833	13.579	13.3942				-0.145466	-0.504676	0.213743	13.5356	-0.912049	0.38485	0.993066	-4.67973	0	0
Q13098	COP9 signalosome complex subunit 1	GPS1	19.1354	19.0255	19.4484	19.2193	19.1205	19.0047				-0.0882247	-0.431516	0.255067	19.1516	-0.578803	0.576515	0.993066	-4.78033	0	0
Q12846	Syntaxin-4	STX4	15.5241	16.0449	16.1773	15.8921	15.7968	15.84				-0.0725103	-0.480515	0.335494	15.8664	-0.400256	0.698036	0.993066	-4.81774	0	0
P99999	Cytochrome c	CYCS	21.4812	21.3786	21.9519	21.4291	21.4367	21.4473				-0.166235	-0.524001	0.191531	21.5037	-1.04647	0.321864	0.993066	-4.6296	0	0
Q9NYK5	39S ribosomal protein L39, mitochondrial	MRPL39	14.5176	14.2166	13.5914	14.5746	14.7107	14.3092				0.423006	-0.17689	1.0229	14.2611	1.58809	0.14575	0.993066	-4.39021	0	0
P13798	Acylamino-acid-releasing enzyme	APEH	19.9787	20.064	20.379	20.1765	20.372	20.0941				0.0736924	-0.256921	0.404306	20.2445	0.502002	0.627374	0.993066	-4.79796	0	0
P52434	DNA-directed RNA polymerases I, II, and III subunit RPABC3	POLR2H	13.1594	13.0508	13.1227	13.5156	13.5528	12.939				0.224816	-0.238322	0.687954	13.2924	1.09325	0.30188	0.993066	-4.61108	0	0
C9JMV9		ABHD14A-ACY1	18.7191	18.6613	18.5892	18.6781	18.8829	18.6261				0.0725254	-0.228173	0.373224	18.7199	0.543204	0.599807	0.993066	-4.78878	0	0
P83731	60S ribosomal protein L24	RPL24	15.863	15.4622	16.6605	15.5616	15.9915	16.1609				-0.0905655	-0.786667	0.605536	15.8897	-0.293018	0.775963	0.993066	-4.83399	0	0
Q4VC31	Coiled-coil domain-containing protein 58	CCDC58	18.5351	18.7199	18.9076	18.264	18.5024	18.2778				-0.372821	-0.750197	0.00455535	18.403	-2.22499	0.0522954	0.993066	-4.07685	0	0
Q9BRJ6	Uncharacterized protein C7orf50	C7orf50	16.619	16.7165	16.9211	16.4156	16.3089	16.4728				-0.353118	-0.666904	-0.0393317	16.605	-2.53448	0.0313096	0.993066	-3.92743	0	0
Q9UDY4	DnaJ homolog subfamily B member 4	DNAJB4	18.0711	18.1029	18.4221	17.9204	18.405	18.115				-0.0518903	-0.620854	0.517073	18.043	-0.205402	0.841698	0.993066	-4.84363	0	0
Q9H9Q4	Non-homologous end-joining factor 1	NHEJ1	15.8664	15.7015	16.348	15.9739	16.3097	16.1469				0.171488	-0.292712	0.635688	16.0466	0.832017	0.426315	0.993066	-4.70718	0	0
O60716	Catenin delta-1	CTNND1	17.0848	16.9214	17.0329	17.0624	16.9919	17.0032				0.00615769	-0.324285	0.3366	16.9981	0.0419687	0.967414	0.994587	-4.85262	0	0
P18077	60S ribosomal protein L35a	RPL35A	17.7149	17.2827	17.8338	17.8836	17.5281	17.6914				0.0906142	-0.288883	0.470112	17.7208	0.537763	0.603411	0.993066	-4.79003	0	0
Q6UXM1	Leucine-rich repeats and immunoglobulin-like domains protein 3	LRIG3	15.7342	15.7001	15.0673	15.598	15.4845	15.9637				0.181559	-0.534587	0.897704	15.5116	0.570977	0.581592	0.993066	-4.78223	0	0
P63104	14-3-3 protein zeta/delta	YWHAZ	24.563	25.2537	25.0603	24.784	25.0755	24.9488				-0.0229288	-0.435109	0.389251	24.9144	-0.125285	0.902973	0.993066	-4.84952	0	0
P28300	Protein-lysine 6-oxidase	LOX	15.8586	15.8118	15.1611	15.9088	15.7259	15.9592				0.254155	-0.288262	0.796573	15.5909	1.05528	0.318025	0.993066	-4.62615	0	0
P18084	Integrin beta-5	ITGB5	16.782	16.739	16.3639	16.7343	16.3271	16.7603				-0.0211047	-0.487804	0.445594	16.6015	-0.101846	0.921048	0.993066	-4.8507	0	0
Q9H299	SH3 domain-binding glutamic acid-rich-like protein 3	SH3BGRL3	21.0064	21.0003	21.075	20.7872	20.7188	21.2386				-0.112371	-0.561474	0.336732	20.9973	-0.563522	0.586452	0.993066	-4.78401	0	0
Q3KQU3	MAP7 domain-containing protein 1	MAP7D1	16.3982	16.9229	16.9513	16.2366	16.5639	16.8357				-0.212059	-0.844997	0.420878	16.5868	-0.754571	0.469243	0.993066	-4.73185	0	0
Q9HB90	Ras-related GTP-binding protein C	RRAGC	15.589	15.446	15.6402	15.7999	15.6936	15.5899				0.136084	-0.139782	0.41195	15.6012	1.11099	0.294558	0.993066	-4.60392	0	0
P09486	SPARC	SPARC	23.719	23.5424	23.0086	23.8576	23.6292	24.0932				0.436681	-0.405986	1.27935	23.5954	1.16711	0.272313	0.993066	-4.58082	0	0
O14773	Tripeptidyl-peptidase 1	TPP1	21.869	21.6358	21.1833	21.4135	21.2475	21.2887				-0.246116	-0.67485	0.182619	21.5191	-1.29287	0.227351	0.993066	-4.52675	0	0
Q93063	Exostosin-2	EXT2	21.1348	20.8213	20.3004	20.7294	20.533	20.7943				-0.0666178	-0.607476	0.474241	20.7294	-0.277402	0.787559	0.993066	-4.83595	0	0
O14531	Dihydropyrimidinase-related protein 4	DPYSL4	18.9123	18.8792	19.0771	19.0196	19.0331	18.5316				-0.0947446	-0.590465	0.400976	18.9546	-0.430448	0.676705	0.993066	-4.8123	0	0
P18583	Protein SON	SON	13.9046	14.1809	13.1371	13.3352	13.7466	13.8345				-0.102167	-0.744826	0.540493	13.7181	-0.358041	0.728331	0.993066	-4.82471	0	0
P39060	Collagen alpha-1(XVIII) chain	COL18A1	16.0339	15.0831	14.896	15.699	15.2639	15.5304				0.160046	-0.444333	0.764426	15.301	0.596402	0.565186	0.993066	-4.77597	0	0
Q9H5V9	UPF0428 protein CXorf56	CXorf56	15.3751	15.2089	15.7326	15.4367	15.3899	15.37				-0.0400159	-0.374654	0.294622	15.343	-0.269315	0.793586	0.993066	-4.83692	0	0
P48507	Glutamate--cysteine ligase regulatory subunit	GCLM	17.6429	17.6791	17.9312	17.8237	17.8782	17.4666				-0.0282156	-0.370649	0.314218	17.7141	-0.185574	0.856777	0.993066	-4.84535	0	0
Q9NRY6	Phospholipid scramblase 3	PLSCR3	18.5648	18.5776	17.6779	18.0158	17.8694	18.606				-0.109678	-0.92938	0.710024	18.1834	-0.301348	0.7698	0.993066	-4.8329	0	0
P02452	Collagen alpha-1(I) chain	COL1A1	15.3116	15.1526	17.0071	15.2265	15.2705	17.9237				0.316443	-1.53715	2.17004	15.9498	0.388689	0.706915	0.993066	-4.81952	0	0
D3DUJ0	AFG3-like protein 2	AFG3L2	14.8494	15.2648	14.7279	14.9372	15.1578	15.024				0.0923053	-0.336354	0.520964	14.8873	0.484974	0.638951	0.993066	-4.80155	0	0
Q6P9B6	TLD domain-containing protein 1	TLDC1	17.881	18.1327	17.8345	18.0882	18.1433	17.9292				0.104162	-0.221109	0.429434	18.0188	0.721222	0.488564	0.993066	-4.74188	0	0
Q9H4A3	Serine/threonine-protein kinase WNK1	WNK1	17.9016	17.8977	18.1549	17.9342	17.9649	17.9342				-0.0402855	-0.350043	0.269472	17.9366	-0.292908	0.776044	0.993066	-4.834	0	0
P60903	Protein S100-A10	S100A10	20.1577	20.3083	21.1286	20.2588	20.2559	20.6952				-0.128223	-0.734463	0.478017	20.3902	-0.476348	0.644855	0.993066	-4.80333	0	0
O95202	LETM1 and EF-hand domain-containing protein 1, mitochondrial	LETM1	18.4002	18.5232	18.7694	18.2168	18.347	18.3394				-0.263209	-0.587884	0.0614658	18.4101	-1.82581	0.100202	0.993066	-4.27429	0	0
P78324	Tyrosine-protein phosphatase non-receptor type substrate 1	SIRPA	17.6311	17.2483	16.9166	17.2255	16.8707	16.8578				-0.280662	-0.720362	0.159038	17.1655	-1.43757	0.183443	0.993066	-4.46123	0	0
Q93008	Probable ubiquitin carboxyl-terminal hydrolase FAF-X	USP9X	15.7563	15.7061	16.0247	16.158	15.9763	15.7969				0.148034	-0.198208	0.494276	15.8763	0.962906	0.360041	0.993066	-4.66133	0	0
P61758	Prefoldin subunit 3	VBP1	19.8916	19.9943	20.422	19.9446	20.0062	20.1001				-0.0856713	-0.4338	0.262457	20.0893	-0.554241	0.592532	0.993066	-4.78621	0	0
P34896	Serine hydroxymethyltransferase, cytosolic	SHMT1	18.6933	18.6626	18.4922	18.8398	18.7809	18.6254				0.132652	-0.253063	0.518367	18.6877	0.774553	0.457906	0.993066	-4.72567	0	0
Q8NFV4	Alpha/beta hydrolase domain-containing protein 11	ABHD11	17.6584	17.9416	17.4446	17.7879	17.8187	17.3495				-0.0295378	-0.51356	0.454485	17.6594	-0.137441	0.893622	0.993066	-4.8488	0	0
P63098	Calcineurin subunit B type 1	PPP3R1	18.5445	18.8158	19.0626	18.5868	18.6943	18.8329				-0.102981	-0.496375	0.290413	18.7092	-0.589565	0.569572	0.993066	-4.77768	0	0
Q9BPZ3	Polyadenylate-binding protein-interacting protein 2	PAIP2	14.7138	15.1009	15.1635	14.9283	15.0267	14.5688				-0.151464	-0.61337	0.310441	14.9387	-0.738519	0.478481	0.993066	-4.73673	0	0
Q9BPX3	Condensin complex subunit 3	NCAPG	12.1385	11.5054	11.9424	12.5672	12.0385	11.4001				0.139802	-0.496331	0.775936	11.9607	0.494959	0.63215	0.993066	-4.79946	0	0
P61247	40S ribosomal protein S3a	RPS3A	19.2031	18.5831	20.2308	19.1813	19.0165	19.2516				-0.189219	-0.967966	0.589528	19.1205	-0.547232	0.597147	0.993066	-4.78785	0	0
D6RB92	Proteasome assembly chaperone 4	PSMG4	16.2589	16.431	16.4434	16.6691	16.8849	16.4013				0.273999	-0.0729216	0.62092	16.5713	1.77878	0.108014	0.993066	-4.29747	0	0
Q9HC07	Transmembrane protein 165	TMEM165	13.3993	13.3228	12.8808	13.9599	13.8877	13.9637				0.73614	0.164969	1.30731	13.4362	2.90267	0.0170015	0.993066	-3.75913	0	0
D6RBR1		CAST	15.347	16.0013	16.0191	15.4528	15.6522	15.9647				-0.0992653	-0.598387	0.399856	15.7569	-0.447914	0.664501	0.993066	-4.80899	0	0
Q9H201	Epsin-3	EPN3	13.3451	13.8291	14.2735	13.694	14.043	13.9572				0.0821512	-0.43768	0.601982	13.8995	0.355922	0.729865	0.993066	-4.82504	0	0
P06730	Eukaryotic translation initiation factor 4E	EIF4E	17.3981	17.5537	18.0051	17.559	17.7032	18.0043				0.103209	-0.339961	0.546379	17.739	0.524506	0.612238	0.993066	-4.79303	0	0
Q0IIM8	TBC1 domain family member 8B	TBC1D8B	14.17	14.0811	13.5388	14.6447	14.6162	14.7145				0.728507	0.254102	1.20291	14.2753	3.4585	0.00686766	0.993066	-3.53075	0	0
D6RCE0		TLL1	14.7118	14.8014	13.7699	14.8658	14.4624	14.8583				0.301159	-0.33356	0.935879	14.5579	1.06861	0.312285	0.993066	-4.6209	0	0
Q9H4A6	Golgi phosphoprotein 3	GOLPH3	10.8597	0	11.1064	11.4193	11.1111	11.2647				3.94301	-3.05448	10.9405	9.67597	1.3569	0.220535	0.993066	-4.50388	0	0
Q6P2P2	Putative protein arginine N-methyltransferase 9	PRMT9	17.7436	16.7288	17.8444	16.7727	17.2972	16.6429				-0.53465	-1.21516	0.145863	17.2591	-1.76944	0.109631	0.993066	-4.30206	0	0
P55285	Cadherin-6	CDH6	18.9748	18.8211	18.5364	18.1632	18.1992	18.8879				-0.360623	-1.25803	0.536786	18.7257	-0.905036	0.388365	0.993066	-4.68221	0	0
Q96CN7	Isochorismatase domain-containing protein 1	ISOC1	18.722	18.7969	19.1898	18.9201	18.8914	18.9518				0.0181721	-0.314316	0.35066	18.936	0.123092	0.904662	0.993066	-4.84964	0	0
Q99715	Collagen alpha-1(XII) chain	COL12A1	26.3126	25.9144	25.9085	26.1149	25.9616	26.4961				0.145677	-0.865366	1.15672	26.0447	0.324508	0.752757	0.993066	-4.82972	0	0
P14406	Cytochrome c oxidase subunit 7A2, mitochondrial	COX7A2	15.5428	15.592	14.0308	15.2934	15.0352	15.0315				0.064804	-0.806158	0.935766	15.2793	0.167574	0.870518	0.993066	-4.84676	0	0
P30086	Phosphatidylethanolamine-binding protein 1	PEBP1	22.6651	22.6406	22.9366	22.7855	22.8278	23.0178				0.129584	-0.176004	0.435172	22.8707	0.955033	0.363803	0.993066	-4.66423	0	0
D9YZV5		TPM1	21.1485	21.0602	21.2421	20.9297	21.824	21.2657				0.189511	-0.343898	0.722921	21.1563	0.800162	0.44364	0.993066	-4.71756	0	0
O75122	CLIP-associating protein 2	CLASP2	14.672	14.6576	15.0874	14.8877	14.8172	15.1649				0.150967	-0.208293	0.510227	14.8952	0.946404	0.36796	0.993066	-4.66738	0	0
Q08752	Peptidyl-prolyl cis-trans isomerase D	PPID	15.7131	15.4403	15.3783	15.6904	15.5579	15.7314				0.149317	-0.197308	0.495942	15.5767	0.970181	0.35659	0.993066	-4.65864	0	0
Q9BRT9	DNA replication complex GINS protein SLD5	GINS4	15.9724	16.5391	16.2424	16.0702	16.5641	16.1815				0.0206162	-0.394244	0.435476	16.2339	0.111921	0.913273	0.993066	-4.85022	0	0
O00399	Dynactin subunit 6	DCTN6	17.0863	17.0591	17.314	17.0493	17.1516	16.7651				-0.16443	-0.511638	0.182779	17.0313	-1.06658	0.313153	0.993066	-4.6217	0	0
Q9H446	RWD domain-containing protein 1	RWDD1	17.595	17.8014	17.696	17.5093	17.697	17.5913				-0.0982683	-0.384453	0.187917	17.6255	-0.773339	0.458589	0.993066	-4.72605	0	0
Q9NRG0	Chromatin accessibility complex protein 1	CHRAC1	15.3427	15.9393	16.0255	15.6358	15.9627	15.8326				0.0411634	-0.47302	0.555347	15.7112	0.1803	0.860797	0.993066	-4.84578	0	0
Q9UJ68	Mitochondrial peptide methionine sulfoxide reductase	MSRA	15.2467	14.6029	14.4044	15.3504	15.1994	14.8523				0.382691	-0.142821	0.908203	15.0176	1.6401	0.134424	0.993066	-4.36516	0	0
Q9Y263	Phospholipase A-2-activating protein	PLAA	16.1365	15.9272	15.7014	16.3962	16.2377	16.2185				0.362483	-0.0350424	0.760009	16.1155	2.05365	0.0692964	0.993066	-4.16143	0	0
O75347	Tubulin-specific chaperone A	TBCA	21.63	21.6685	21.8495	21.5448	21.686	21.6578				-0.086428	-0.450702	0.277846	21.6147	-0.534354	0.605674	0.993066	-4.79081	0	0
P63208	S-phase kinase-associated protein 1	SKP1	20.8721	21.0582	21.1225	20.646	20.8378	20.891				-0.225989	-0.536617	0.0846381	20.8785	-1.63852	0.134755	0.993066	-4.36593	0	0
Q01469	Fatty acid-binding protein, epidermal	FABP5	21.9072	22.3779	22.2278	22.1502	22.1104	22.1846				-0.0225638	-0.447529	0.402402	22.0815	-0.119581	0.907367	0.993066	-4.84983	0	0
P41236	Protein phosphatase inhibitor 2	PPP1R2	15.2826	15.3544	15.5563	14.8241	15.1684	15.0567				-0.381354	-0.736918	-0.0257895	15.1448	-2.41554	0.0381478	0.993066	-3.98417	0	0
P35611	Alpha-adducin	ADD1	19.1591	18.8359	19.0625	18.8546	18.7063	19.0197				-0.158967	-0.481652	0.163719	18.9936	-1.10951	0.295165	0.993066	-4.60452	0	0
P05120	Plasminogen activator inhibitor 2	SERPINB2	15.041	15.2166	15.6075	15.5059	15.7793	15.0563				0.158788	-0.40763	0.725206	15.6301	0.631371	0.543052	0.993066	-4.76698	0	0
Q9Y520	Protein PRRC2C	PRRC2C	16.1128	15.9446	16.7711	16.0582	16.1312	16.0287				-0.203449	-0.668421	0.261523	16.0901	-0.985444	0.349429	0.993066	-4.65295	0	0
Q12768	WASH complex subunit strumpellin	KIAA0196	11.4633	12.3396	12.4832	10.9866	11.8337	12.1012				-0.45482	-1.18848	0.278838	11.8694	-1.39621	0.195186	0.993066	-4.48027	0	0
P15311	Ezrin	EZR	22.668	22.871	23.0162	22.6675	22.9103	22.9411				-0.0121213	-0.325008	0.300765	22.8621	-0.0872497	0.932329	0.993066	-4.85132	0	0
Q9UKV3	Apoptotic chromatin condensation inducer in the nucleus	ACIN1	18.0167	18.0669	18.3991	17.9228	17.8719	17.9644				-0.241221	-0.568015	0.0855724	18.0794	-1.66244	0.129807	0.993066	-4.35434	0	0
E7EQY3	Pregnancy-specific beta-1-glycoprotein 5	PSG5	14.8135	14.1362	14.231	13.7262	14.307	14.4239				-0.241159	-1.24053	0.758216	13.8674	-0.543473	0.599629	0.993066	-4.78872	0	0
Q13330	Metastasis-associated protein MTA1	MTA1	16.008	15.8551	16.0161	15.9876	16.0375	15.7379				-0.0387154	-0.35478	0.277349	15.9777	-0.275874	0.788697	0.993066	-4.83614	0	0
O15042	U2 snRNP-associated SURP motif-containing protein	U2SURP	15.7251	16.1351	16.2372	15.3502	16.0713	15.7428				-0.311038	-0.774208	0.152132	15.8797	-1.51243	0.163744	0.993066	-4.42621	0	0
P05156	Complement factor I	CFI	23.262	22.9754	22.0478	23.0116	22.6177	23.0944				0.14613	-0.48724	0.779499	22.7972	0.519619	0.615509	0.993066	-4.79411	0	0
P27816	Microtubule-associated protein 4	MAP4	22.7209	22.7953	23.4465	22.726	22.6073	23.0295				-0.199976	-0.705657	0.305704	22.8391	-0.890646	0.395648	0.993066	-4.68725	0	0
E7EX29		YWHAZ	14.7251	15.1926	15.0956	14.6491	14.8342	14.5807				-0.316412	-0.730486	0.0976617	14.8827	-1.72099	0.118381	0.993066	-4.32581	0	0
E7EX44	Caldesmon	CALD1	21.1468	21.0387	21.8516	21.2058	21.1428	21.4688				-0.0732284	-0.581998	0.435541	21.2573	-0.324162	0.753011	0.993066	-4.82977	0	0
E7EX90	Dynactin subunit 1	DCTN1	21.1495	21.0891	21.3005	21.1882	21.0747	21.1364				-0.0465772	-0.318071	0.224917	21.1756	-0.386381	0.707935	0.993066	-4.82011	0	0
Q99436	Proteasome subunit beta type-7	PSMB7	19.4238	19.3774	19.8599	19.451	19.5201	19.1917				-0.166097	-0.53555	0.203357	19.5102	-1.01252	0.336988	0.993066	-4.64271	0	0
P63244	Guanine nucleotide-binding protein subunit beta-2-like 1	GNB2L1	21.5029	21.3733	21.8267	21.5504	21.7057	21.3589				-0.0292929	-0.421865	0.363279	21.5148	-0.168053	0.870151	0.993066	-4.84673	0	0
P17405	Sphingomyelin phosphodiesterase	SMPD1	19.4805	19.1199	18.648	19.2438	19.0845	19.1414				0.0737739	-0.364933	0.512481	19.2484	0.378732	0.713417	0.993066	-4.82139	0	0
Q86V81	THO complex subunit 4	ALYREF	18.7834	18.6649	19.0326	18.7395	18.8302	18.5695				-0.113895	-0.452388	0.224599	18.773	-0.757803	0.467397	0.993066	-4.73086	0	0
O14786	Neuropilin-1	NRP1	22.4346	22.1552	21.7398	22.1051	21.7933	22.1032				-0.109333	-0.607956	0.389291	22.1301	-0.493834	0.632914	0.993066	-4.7997	0	0
P78559	Microtubule-associated protein 1A	MAP1A	15.6936	16.177	16.0201	15.7632	15.7017	15.8037				-0.20737	-0.539101	0.124361	15.8671	-1.40787	0.191811	0.993066	-4.47493	0	0
Q15631	Translin	TSN	19.7242	20.1803	20.1497	19.8796	20.0625	19.8554				-0.0855513	-0.425407	0.254305	19.9978	-0.566937	0.584223	0.993066	-4.7832	0	0
Q8NCA5	Protein FAM98A	FAM98A	15.4754	15.4478	15.8966	15.6867	15.4757	15.7377				0.0267536	-0.355047	0.408554	15.5992	0.157815	0.877987	0.993066	-4.84747	0	0
E9PHK0	Tetranectin	CLEC3B	21.5057	21.8894	20.3658	21.4089	21.8249	22.087				0.519926	-0.342254	1.38211	21.5109	1.35815	0.206552	0.993066	-4.49758	0	0
Q03001	Dystonin	DST	18.0622	18.3702	18.7489	18.1796	18.2	18.4353				-0.122125	-0.525564	0.281315	18.3024	-0.681756	0.512067	0.993066	-4.75325	0	0
P28290	Sperm-specific antigen 2	SSFA2	15.5464	15.5506	16.2332	15.7299	15.586	16.1348				0.0401498	-0.442706	0.523006	15.7896	0.18727	0.855484	0.993066	-4.84521	0	0
P23497	Nuclear autoantigen Sp-100	SP100	16.773	16.6641	17.0069	16.495	16.6333	16.9326				-0.127672	-0.483101	0.227757	16.6771	-0.808994	0.43879	0.993066	-4.71471	0	0
O43491	Band 4.1-like protein 2	EPB41L2	18.6143	18.7143	19.0127	18.7182	18.5262	18.7631				-0.111243	-0.490721	0.268235	18.71	-0.660223	0.525176	0.993066	-4.75923	0	0
P27701	CD82 antigen	CD82	17.1219	16.9556	16.7902	16.9767	16.5216	17.3718				0.00082865	-0.512807	0.514464	17.0594	0.00363345	0.997178	0.99856	-4.85301	0	0
E9PJD7	Cysteine and histidine-rich protein 1	CYHR1	16.1108	16.261	16.4001	16.3493	16.177	16.2924				0.0156025	-0.267888	0.299093	16.3178	0.123954	0.903998	0.993066	-4.84959	0	0
P46776	60S ribosomal protein L27a	RPL27A	16.4003	16.0682	16.9924	16.4097	16.3505	16.4659				-0.0782695	-0.599187	0.442648	16.3093	-0.338397	0.742603	0.993066	-4.8277	0	0
Q9GZQ3	COMM domain-containing protein 5	COMMD5	14.945	14.3189	14.2868	14.8875	14.3242	14.4661				0.0423241	-0.558429	0.643077	14.7467	0.15867	0.877332	0.993066	-4.84741	0	0
P54105	Methylosome subunit pICln	CLNS1A	15.0646	16.0212	14.7377	15.9583	15.746	15.2915				0.390746	-0.507699	1.28919	15.5894	0.979505	0.352203	0.993066	-4.65517	0	0
Q96KG9	N-terminal kinase-like protein	SCYL1	15.6985	15.225	16.023	15.917	15.6492	15.9828				0.20085	-0.304487	0.706187	15.79	0.895148	0.393359	0.993066	-4.68568	0	0
P28347	Transcriptional enhancer factor TEF-1	TEAD1	10.7718	12.0919	11.2866	11.1633	11.5279	11.8938				0.144894	-0.575203	0.864991	11.5375	0.453172	0.660847	0.993066	-4.80797	0	0
E9PL57	NEDD8	NEDD8-MDP1	20.73	20.8871	20.7692	20.2236	20.6418	20.4056				-0.371776	-0.758288	0.0147354	20.4924	-2.16632	0.0576045	0.993066	-4.10572	0	0
P55786	Puromycin-sensitive aminopeptidase	NPEPPS	23.4365	23.6583	23.7894	23.5096	23.6729	23.6358				-0.0219518	-0.330967	0.287064	23.6171	-0.15999	0.876321	0.993066	-4.84731	0	0
P21741	Midkine	MDK	22.1647	20.9753	20.9561	21.3572	20.2704	21.2847				-0.394628	-1.26716	0.477908	21.1058	-1.01861	0.334237	0.993066	-4.64038	0	0
Q12996	Cleavage stimulation factor subunit 3	CSTF3	16.9851	17.1247	17.5829	17.0768	17.108	17.1956				-0.104141	-0.470298	0.262016	17.2154	-0.640556	0.537323	0.993066	-4.76455	0	0
E9PLY5		MACF1	15.8061	15.7656	16.1778	15.6436	15.6113	16.016				-0.159525	-0.534089	0.215038	15.8626	-0.959196	0.36181	0.993066	-4.6627	0	0
O00193	Small acidic protein	SMAP	20.7534	20.7511	20.9962	20.725	20.7504	20.8398				-0.0618245	-0.339917	0.216268	20.8151	-0.500696	0.628258	0.993066	-4.79824	0	0
Q6UX15	Layilin	LAYN	18.1597	18.0844	17.5535	17.8154	17.6177	18.1735				-0.0636464	-0.701743	0.57445	17.8472	-0.224642	0.827132	0.993066	-4.8418	0	0
Q16890	Tumor protein D53	TPD52L1	18.3463	18.2758	19.1085	18.2508	18.3692	18.3343				-0.258736	-0.756133	0.23866	18.3651	-1.17154	0.270614	0.993066	-4.57897	0	0
P78406	mRNA export factor	RAE1	15.8773	16.035	16.0883	16.1497	16.2168	16.12				0.161937	-0.238236	0.56211	16.0719	0.911386	0.385181	0.993066	-4.67997	0	0
Q9Y315	Deoxyribose-phosphate aldolase	DERA	17.8291	17.9801	18.2588	17.8461	17.8391	17.6644				-0.239505	-0.590325	0.111316	17.9379	-1.53756	0.157561	0.993066	-4.41432	0	0
P15880	40S ribosomal protein S2	RPS2	20.4786	20.1358	21.9658	20.6726	20.5871	20.8354				-0.161737	-1.03573	0.71225	20.7198	-0.416782	0.686325	0.993066	-4.81481	0	0
Q9UK41	Vacuolar protein sorting-associated protein 28 homolog	VPS28	18.4864	18.5485	18.288	18.7134	18.6791	18.8826				0.317395	-0.0102898	0.645079	18.6945	2.18146	0.0561865	0.993066	-4.09826	0	0
Q9NQP4	Prefoldin subunit 4	PFDN4	20.494	20.6401	20.8942	20.4393	20.6415	20.3055				-0.213997	-0.549366	0.121372	20.5117	-1.4371	0.183573	0.993066	-4.46144	0	0
P62861	40S ribosomal protein S30	FAU	17.6417	17.1399	19.21	17.2065	16.8604	18.4467				-0.492689	-1.87783	0.89245	17.5843	-0.801093	0.443128	0.993066	-4.71726	0	0
O00764	Pyridoxal kinase	PDXK	18.3887	18.7732	18.9009	18.9253	19.001	18.9002				0.25461	-0.0811031	0.590323	18.83	1.70809	0.120817	0.993066	-4.33211	0	0
Q14914	Prostaglandin reductase 1	PTGR1	20.3077	20.466	20.6807	20.483	20.5287	20.4051				-0.0125435	-0.355085	0.329997	20.4964	-0.0824727	0.936024	0.993066	-4.8515	0	0
Q15654	Thyroid receptor-interacting protein 6	TRIP6	14.5292	14.9939	14.483	14.7439	14.831	15.0454				0.204738	-0.283519	0.692994	14.5785	0.944392	0.368934	0.993066	-4.66811	0	0
F4ZW66			22.297	22.3667	22.6716	22.3292	22.2336	22.2543				-0.172723	-0.472731	0.127285	22.3694	-1.29664	0.226102	0.993066	-4.52508	0	0
P46087	Probable 28S rRNA (cytosine(4447)-C(5))-methyltransferase	NOP2	12.3277	12.5098	12.9271	12.1263	11.4691	12.1718				-0.665823	-1.20435	-0.127296	12.1291	-2.78455	0.0206715	0.993066	-3.81178	0	0
Q6IAA8	Ragulator complex protein LAMTOR1	LAMTOR1	16.4678	16.3003	17.4855	16.4943	16.3699	16.5944				-0.265007	-0.941305	0.41129	16.5628	-0.882518	0.399805	0.993066	-4.69008	0	0
Q9Y3B8	Oligoribonuclease, mitochondrial	REXO2	20.4649	20.628	20.6631	20.6658	20.8243	20.7359				0.156683	-0.1133	0.426666	20.6893	1.30704	0.222692	0.993066	-4.52048	0	0
Q9BW83	Intraflagellar transport protein 27 homolog	IFT27	15.7798	16.1694	15.3359	16.003	16.3401	15.7114				0.256467	-0.258506	0.77144	15.8759	1.12163	0.290234	0.993066	-4.5996	0	0
Q9Y3C0	WASH complex subunit CCDC53	CCDC53	17.5803	17.8454	18.299	17.6715	17.9101	17.6562				-0.162298	-0.584614	0.260018	17.7895	-0.865525	0.408593	0.993066	-4.69592	0	0
Q15286	Ras-related protein Rab-35	RAB35	12.6966	12.8468	12.91	12.8084	12.7075	12.894				-0.0145088	-0.408195	0.379177	12.8164	-0.0830013	0.935615	0.993066	-4.85148	0	0
Q12872	Splicing factor, suppressor of white-apricot homolog	SFSWAP	13.4931	13.4577	13.4575	13.1879	13.5239	13.8086				0.0373413	-0.35209	0.426773	13.5091	0.215955	0.833701	0.993066	-4.84265	0	0
Q14165	Malectin	MLEC	16.9312	16.732	16.2245	16.4744	16.842	16.8885				0.105763	-0.526984	0.73851	16.6991	0.376451	0.715055	0.993066	-4.82176	0	0
O75970	Multiple PDZ domain protein	MPDZ	13.4507	13.395	13.1066	13.7322	13.6023	13.601				0.327781	-0.185647	0.841208	13.4392	1.43783	0.183373	0.993066	-4.46111	0	0
Q15436	Protein transport protein Sec23A	SEC23A	20.6585	20.7187	20.8618	20.9335	20.9664	20.8358				0.165583	-0.184727	0.515892	20.8172	1.06455	0.314024	0.993066	-4.6225	0	0
Q99816	Tumor susceptibility gene 101 protein	TSG101	18.8792	18.7918	18.7494	18.8912	18.5566	18.902				-0.0235171	-0.331685	0.28465	18.8093	-0.17187	0.867233	0.993066	-4.84644	0	0
P49746	Thrombospondin-3	THBS3	20.9162	20.7446	19.3275	19.5344	19.6777	19.4139				-0.787448	-1.64585	0.070955	20.1279	-2.06602	0.0679092	0.993066	-4.1553	0	0
Q9BQE3	Tubulin alpha-1C chain	TUBA1C	24.2922	23.9776	23.8081	24.6045	24.5595	24.1507				0.41228	0.0185057	0.806055	24.2761	2.35802	0.0419659	0.993066	-4.01194	0	0
P19438	Tumor necrosis factor receptor superfamily member 1A	TNFRSF1A	18.4389	18.0951	17.0743	17.8422	17.471	17.9287				-0.122168	-0.808665	0.564328	17.8697	-0.400796	0.697652	0.993066	-4.81765	0	0
Q9UBP4	Dickkopf-related protein 3	DKK3	25.7168	25.3719	24.555	25.3797	25.2629	25.5486				0.18245	-0.558476	0.923376	25.2627	0.55459	0.592303	0.993066	-4.78613	0	0
Q53T59	HCLS1-binding protein 3	HS1BP3	19.2761	19.2204	18.2884	18.9919	18.7207	18.6164				-0.151962	-0.731128	0.427204	18.8212	-0.59093	0.568695	0.993066	-4.77734	0	0
Q5T013	Putative hydroxypyruvate isomerase	HYI	17.9758	18.1333	18.0373	17.8979	18.0369	17.7928				-0.139568	-0.435639	0.156503	18.0338	-1.06168	0.315258	0.993066	-4.62364	0	0
P51531	Probable global transcription activator SNF2L2	SMARCA2	14.4711	15.1726	14.2321	14.5548	14.7789	14.6693				0.0423774	-0.482052	0.566807	14.8334	0.181992	0.859507	0.993066	-4.84564	0	0
P27708	CAD protein	CAD	15.4388	14.8437	15.1707	15.106	14.9363	15.1675				-0.0811465	-0.467126	0.304833	15.0905	-0.473488	0.646818	0.993066	-4.80392	0	0
F8VQZ7	Methionine aminopeptidase 2	METAP2	19.6221	19.8813	20.1033	19.6	19.7201	19.5015				-0.261723	-0.629205	0.105758	19.6903	-1.60402	0.142192	0.993066	-4.38256	0	0
P23467	Receptor-type tyrosine-protein phosphatase beta	PTPRB	15.0611	14.9453	14.4493	15.2738	15.3422	15.5674				0.575869	-0.104801	1.25654	15.0175	1.90542	0.0881653	0.993066	-4.23492	0	0
P49750	YLP motif-containing protein 1	YLPM1	17.7138	17.9758	17.7277	17.7908	17.7438	17.5138				-0.123	-0.426677	0.180676	17.7232	-0.912218	0.384765	0.993066	-4.67967	0	0
Q8N4A0	Polypeptide N-acetylgalactosaminyltransferase 4	GALNT4	16.877	16.3919	15.8555	16.0423	16.3017	16.5011				-0.0931312	-0.709712	0.52345	16.3547	-0.340179	0.741304	0.993066	-4.82744	0	0
Q8N6T3	ADP-ribosylation factor GTPase-activating protein 1	ARFGAP1	17.153	17.0856	17.2304	17.345	17.4381	17.3006				0.204899	-0.0523234	0.462122	17.2845	1.79405	0.105418	0.993066	-4.28995	0	0
F8W031	Protein canopy homolog 2	CNPY2	19.8033	19.978	20.0244	20.134	20.3061	19.3039				-0.0205733	-0.655193	0.614046	19.9458	-0.0730119	0.943348	0.993066	-4.85182	0	0
Q99542	Matrix metalloproteinase-19	MMP19	19.6797	19.1737	18.3769	19.5416	19.3434	19.38				0.344908	-0.324801	1.01462	19.2947	1.1599	0.275094	0.993066	-4.58383	0	0
Q8IVF7	Formin-like protein 3	FMNL3	17.2406	17.0606	16.8421	17.457	17.2723	17.0256				0.203874	-0.170862	0.57861	17.2055	1.22529	0.250687	0.993066	-4.55618	0	0
P60660	Myosin light polypeptide 6	MYL6	22.1606	22.7166	22.5499	22.3957	22.8052	22.191				-0.0117582	-0.465089	0.441573	22.4791	-0.0584154	0.954658	0.993066	-4.85225	0	0
Q9UHY1	Nuclear receptor-binding protein	NRBP1	19.5282	19.7304	19.7456	19.6607	19.7364	19.5204				-0.0288856	-0.318623	0.260851	19.622	-0.224534	0.827214	0.993066	-4.84181	0	0
F8W787		CTSD	14.9038	13.5489	11.975	13.3534	13.4624	13.1762				-0.145216	-1.43926	1.14882	13.6331	-0.252738	0.805987	0.993066	-4.83883	0	0
Q641Q2	WASH complex subunit FAM21A	FAM21A	19.7465	19.7223	20.1205	19.6447	19.6598	19.6408				-0.214657	-0.539458	0.110144	19.7199	-1.48844	0.169847	0.993066	-4.43751	0	0
Q567U6	Coiled-coil domain-containing protein 93	CCDC93	17.1118	16.749	16.6653	17.0001	16.9321	16.6781				0.0280777	-0.391709	0.447864	16.8534	0.150639	0.883488	0.993066	-4.84796	0	0
Q7Z460	CLIP-associating protein 1	CLASP1	17.4801	17.9444	17.6145	17.5145	17.5027	17.4429				-0.19296	-0.513731	0.12781	17.6334	-1.3548	0.207577	0.993066	-4.49909	0	0
Q9BY44	Eukaryotic translation initiation factor 2A	EIF2A	16.9842	16.658	16.8857	17.1557	17.0406	17.0733				0.24721	-0.12117	0.61559	16.9761	1.51138	0.164007	0.993066	-4.42671	0	0
P59998	Actin-related protein 2/3 complex subunit 4	ARPC4	19.5224	19.5617	19.5047	19.4786	19.4538	19.3217				-0.111605	-0.391466	0.168257	19.5307	-0.898139	0.391844	0.993066	-4.68464	0	0
P02786	Transferrin receptor protein 1	TFRC	11.2912	10.9502	10.8601	11.4618	11.7689	12.4163				0.848546	0.169924	1.52717	11.4953	2.81612	0.0196182	0.993066	-3.79758	0	0
Q9BZZ5	Apoptosis inhibitor 5	API5	21.0228	21.1446	21.3866	21.0098	21.0649	21.1852				-0.0980333	-0.401851	0.205785	21.1645	-0.726714	0.485348	0.993066	-4.74025	0	0
Q9NUP9	Protein lin-7 homolog C	LIN7C	19.0292	19.152	19.4569	18.9951	19.1688	19.0311				-0.147682	-0.464321	0.168957	19.109	-1.05043	0.320135	0.993066	-4.62805	0	0
Q9Y2B1	Transmembrane protein 5	TMEM5	13.4496	13.8349	13.2659	13.4633	13.5477	13.463				-0.025498	-0.514743	0.463747	13.3791	-0.117377	0.909065	0.993066	-4.84994	0	0
O14776	Transcription elongation regulator 1	TCERG1	18.1277	18.3806	18.1725	17.9604	17.632	17.8887				-0.399863	-0.786305	-0.0134214	17.9658	-2.3304	0.0439313	0.993066	-4.02534	0	0
Q6PJT7	Zinc finger CCCH domain-containing protein 14	ZC3H14	13.4538	13.6853	13.9446	13.8283	13.355	13.28				-0.206784	-0.654187	0.24062	13.6067	-1.04093	0.324298	0.993066	-4.63176	0	0
P07311	Acylphosphatase-1	ACYP1	16.994	17.1834	17.4182	17.0076	17.3059	17.1924				-0.0299349	-0.438679	0.378809	17.1598	-0.164942	0.872531	0.993066	-4.84696	0	0
Q14767	Latent-transforming growth factor beta-binding protein 2	LTBP2	19.6616	19.1516	18.6199	19.0693	18.7623	19.4241				-0.059202	-0.74915	0.630746	19.1374	-0.193252	0.85093	0.993066	-4.8447	0	0
P07942	Laminin subunit beta-1	LAMB1	24.863	24.6017	24.1268	24.6037	24.4885	24.8833				0.127984	-0.46347	0.719438	24.5923	0.487347	0.637331	0.993066	-4.80106	0	0
O76074	cGMP-specific 3,5-cyclic phosphodiesterase	PDE5A	17.4782	17.4058	17.7968	17.7079	17.8962	17.9279				0.283719	-0.0505551	0.617992	17.6683	1.91156	0.0872949	0.993066	-4.23188	0	0
Q8IUD2	ELKS/Rab6-interacting/CAST family member 1	ERC1	17.5304	17.5011	17.8936	17.493	17.4179	17.5272				-0.162326	-0.475806	0.151153	17.5493	-1.16623	0.272652	0.993066	-4.58119	0	0
P78537	Biogenesis of lysosome-related organelles complex 1 subunit 1	BLOC1S1	16.1962	16.0493	16.8018	16.1611	16.1243	16.194				-0.189319	-0.668839	0.290201	16.2815	-0.889182	0.396395	0.993066	-4.68776	0	0
H0UI49	Laminin subunit alpha-4	LAMA4	25.0215	24.8331	24.4564	24.9102	24.834	25.3433				0.258799	-0.369103	0.886701	24.9177	0.92827	0.376807	0.993066	-4.67394	0	0
P67809	Nuclease-sensitive element-binding protein 1	YBX1	21.2758	21.322	21.7285	21.0288	21.1137	21.3002				-0.294588	-0.699667	0.110491	21.2783	-1.63787	0.134893	0.993066	-4.36624	0	0
Q5T0F9	Coiled-coil and C2 domain-containing protein 1B	CC2D1B	14.6326	14.6644	14.6095	14.7318	14.8666	14.5065				0.0661386	-0.226384	0.358661	14.6279	0.509213	0.622503	0.993066	-4.7964	0	0
Q96AE7	Tetratricopeptide repeat protein 17	TTC17	12.9112	13.4726	12.6403	13.2434	13.2026	13.5292				0.317051	-0.225121	0.859224	13.1559	1.31703	0.219457	0.993066	-4.51604	0	0
Q13363	C-terminal-binding protein 1	CTBP1	15.838	15.5734	15.1547	15.9891	15.8319	15.8935				0.382749	-0.0517392	0.817237	15.7125	1.98399	0.0776285	0.993066	-4.19597	0	0
O43598	2-deoxynucleoside 5-phosphate N-hydrolase 1	DNPH1	17.3969	16.7856	17.0375	16.9073	16.9786	17.2454				-0.0295522	-0.515224	0.456119	17.2435	-0.137041	0.893929	0.993066	-4.84883	0	0
O95394	Phosphoacetylglucosamine mutase	PGM3	20.134	20.322	20.3972	20.3598	20.5179	20.5079				0.177456	-0.10731	0.462222	20.3794	1.40348	0.193075	0.993066	-4.47694	0	0
P35659	Protein DEK	DEK	20.1406	20.0872	20.2649	20.1822	20.0671	19.895				-0.116117	-0.406523	0.17429	20.0989	-0.900517	0.390642	0.993066	-4.6838	0	0
Q9NSY1	BMP-2-inducible protein kinase	BMP2K	14.5894	14.4044	14.532	14.3563	14.5824	13.8756				-0.237156	-0.698418	0.224107	14.4255	-1.15795	0.275851	0.993066	-4.58464	0	0
P63146	Ubiquitin-conjugating enzyme E2 B	UBE2B	14.4586	14.8387	15.0823	14.4791	14.7746	14.891				-0.0782871	-0.500554	0.343979	14.7597	-0.417549	0.685783	0.993066	-4.81467	0	0
Q15645	Pachytene checkpoint protein 2 homolog	TRIP13	15.7928	15.3471	15.4174	15.8456	15.4139	15.5749				0.0923476	-0.28891	0.473605	15.4406	0.54552	0.598277	0.993066	-4.78824	0	0
Q7LG56	Ribonucleoside-diphosphate reductase subunit M2 B	RRM2B	15.955	16.0436	16.9531	15.8948	16.3778	16.2947				-0.128112	-0.743987	0.487763	16.1733	-0.468491	0.650255	0.993066	-4.80493	0	0
Q9UID3	Vacuolar protein sorting-associated protein 51 homolog	VPS51	14.1274	14.4031	14.1396	14.5582	14.467	14.4705				0.275226	-0.0677827	0.618235	14.3736	1.80712	0.103241	0.993066	-4.28351	0	0
P49756	RNA-binding protein 25	RBM25	13.8418	14.0176	13.7091	13.4062	14.0958	13.9048				-0.053882	-0.49077	0.383006	13.9169	-0.277765	0.787289	0.993066	-4.83591	0	0
H0YEF7		PICALM	17.5305	17.9357	18.0984	17.606	17.833	18.0045				-0.0403427	-0.466562	0.385877	17.8624	-0.213174	0.835806	0.993066	-4.84291	0	0
Q4KMG0	Cell adhesion molecule-related/down-regulated by oncogenes	CDON	18.3643	18.3805	17.5005	18.1766	17.8055	18.3255				0.0207704	-0.569122	0.610662	18.1619	0.0793004	0.938479	0.993066	-4.85161	0	0
P52943	Cysteine-rich protein 2	CRIP2	13.3356	13.5272	13.7629	13.4395	13.3316	13.4302				-0.141402	-0.495103	0.212298	13.5328	-0.900378	0.390712	0.993066	-4.68385	0	0
P06576	ATP synthase subunit beta, mitochondrial	ATP5B	19.5418	19.9093	19.5232	19.5339	19.7279	19.6005				-0.0372922	-0.389071	0.314486	19.6879	-0.238755	0.816491	0.993066	-4.84035	0	0
Q5TDH0	Protein DDI1 homolog 2	DDI2	16.565	16.4105	16.537	16.5903	16.7754	16.361				0.0714208	-0.315392	0.458234	16.5139	0.415841	0.686989	0.993066	-4.81498	0	0
Q13242	Serine/arginine-rich splicing factor 9	SRSF9	17.8406	17.4581	17.1364	17.8189	17.8051	17.2545				0.147867	-0.364968	0.660702	17.6446	0.649376	0.531855	0.993066	-4.76218	0	0
H0YJV3		NID2	11.9638	12.0433	9.81938	11.7606	11.796	11.9441				0.558068	-0.557244	1.67338	11.4557	1.12692	0.288102	0.993066	-4.59743	0	0
Q6ZUT6	Uncharacterized protein C15orf52	C15orf52	13.3375	13.2553	13.5244	13.4072	13.4251	12.9241				-0.120289	-0.487255	0.246677	13.1873	-0.73825	0.478637	0.993066	-4.73681	0	0
P37108	Signal recognition particle 14 kDa protein	SRP14	16.3301	16.0695	16.6875	16.4267	16.1077	16.288				-0.0882404	-0.526285	0.349804	16.3195	-0.453683	0.660493	0.993066	-4.80787	0	0
Q9GZS3	WD repeat-containing protein 61	WDR61	18.1339	18.4257	17.3471	18.2276	18.2948	17.8659				0.16053	-0.442317	0.763378	18.1226	0.599726	0.56306	0.993066	-4.77514	0	0
Q17RC7	Exocyst complex component 3-like protein 4	EXOC3L4	21.4058	20.6465	20.3903	20.8853	20.5687	20.8451				-0.0478471	-0.646693	0.550999	20.7845	-0.179947	0.861067	0.993066	-4.84581	0	0
O43488	Aflatoxin B1 aldehyde reductase member 2	AKR7A2	18.5711	18.307	18.8062	18.9529	18.869	19.2047				0.447433	0.0425596	0.852306	18.8686	2.48893	0.0337712	0.993066	-3.94905	0	0
Q05209	Tyrosine-protein phosphatase non-receptor type 12	PTPN12	15.5363	15.8159	15.7679	15.2844	15.3682	15.7195				-0.249346	-0.616239	0.117547	15.5655	-1.53062	0.159249	0.993066	-4.41761	0	0
P08708	40S ribosomal protein S17	RPS17	18.9725	18.85	19.6141	19.0762	18.9431	18.9085				-0.169623	-0.647826	0.30858	18.9822	-0.79887	0.444353	0.993066	-4.71797	0	0
Q9Y3D0	Mitotic spindle-associated MMXD complex subunit MIP18	FAM96B	14.5531	14.3853	13.5866	14.3625	14.8108	13.9548				0.201026	-0.451468	0.85352	14.2737	0.693871	0.504779	0.993066	-4.74982	0	0
P07741	Adenine phosphoribosyltransferase	APRT	17.3248	16.906	16.2351	17.4827	17.4836	16.9534				0.484591	-0.124967	1.09415	17.1751	1.79045	0.106024	0.993066	-4.29172	0	0
Q1KMD3	Heterogeneous nuclear ribonucleoprotein U-like protein 2	HNRNPUL2	21.0628	20.9984	20.789	21.1055	20.9292	20.8425				0.00895971	-0.294186	0.312105	20.9351	0.066565	0.948342	0.993066	-4.85203	0	0
P55789	FAD-linked sulfhydryl oxidase ALR	GFER	11.5225	11.3361	12.1647	11.3879	11.0525	11.3281				-0.418211	-0.920488	0.084066	11.4333	-1.87523	0.0925605	0.993066	-4.24987	0	0
O14562	Ubiquitin domain-containing protein UBFD1	UBFD1	19.6823	19.8973	20.1056	19.7562	19.9886	20.0432				0.0342431	-0.310921	0.379407	19.9077	0.223435	0.828044	0.993066	-4.84192	0	0
P19784	Casein kinase II subunit alpha	CSNK2A2	11.1835	11.545	12.2396	11.4312	11.6631	11.4381				-0.145258	-1.00563	0.715112	11.5381	-0.38024	0.712334	0.993066	-4.82114	0	0
Q6FI81	Anamorsin	CIAPIN1	17.4416	17.6651	17.3526	17.4587	17.6585	17.2352				-0.0356272	-0.38183	0.310575	17.48	-0.231769	0.821754	0.993066	-4.84108	0	0
Q8NEZ5	F-box only protein 22	FBXO22	16.8457	16.7524	16.8075	16.6527	16.8856	16.778				-0.0297717	-0.312027	0.252483	16.7571	-0.237555	0.817394	0.993066	-4.84048	0	0
O60936	Nucleolar protein 3	NOL3	18.017	18.2466	18.4291	18.2226	18.231	18.4348				0.0652574	-0.277554	0.408068	18.2216	0.428724	0.677915	0.993066	-4.81262	0	0
H3BV48		MMP2	14.7847	13.9957	13.7386	14.6918	14.2829	13.7605				0.072068	-0.620334	0.76447	14.1745	0.234416	0.819758	0.993066	-4.84081	0	0
H6VRG2		KRT1	25.2	24.8078	24.2784	23.7195	24.0803	24.2611				-0.741759	-1.35911	-0.124412	24.5659	-2.70606	0.0235455	0.993066	-3.8475	0	0
H7BYY1		TPM1	11.5618	11.0365	10.5419	11.4318	11.1146	10.0221				-0.190563	-1.02178	0.64065	11.1046	-0.516332	0.617714	0.993066	-4.79484	0	0
Q53FA7	Quinone oxidoreductase PIG3	TP53I3	17.2876	17.2992	17.291	16.9497	17.14	17.0951				-0.230943	-0.559574	0.0976874	17.2586	-1.58271	0.146969	0.993066	-4.39279	0	0
H7BZJ3		PDIA3	19.5391	19.3872	19.6465	19.4315	19.5183	18.7385				-0.294888	-0.920706	0.330929	19.414	-1.06124	0.315449	0.993066	-4.62381	0	0
H7C4C5	Microtubule-associated protein	MAP4	13.232	13.1393	13.8916	12.934	12.7882	13.3878				-0.384262	-0.905062	0.136539	13.2684	-1.66172	0.129952	0.993066	-4.35468	0	0
P0CAP2	DNA-directed RNA polymerase II subunit GRINL1A	POLR2M	15.5902	16.0054	15.5599	15.567	15.7028	15.728				-0.0525594	-0.43544	0.330322	15.7236	-0.309165	0.764033	0.993066	-4.83185	0	0
Q9NQ92	Coordinator of PRMT5 and differentiation stimulator	COPRS	15.5383	15.5741	15.8732	15.3471	15.4132	15.4837				-0.247178	-0.584055	0.0896985	15.4433	-1.6525	0.131842	0.993066	-4.35915	0	0
P10599	Thioredoxin	TXN	23.4625	23.3924	23.4258	23.142	23.1765	23.225				-0.245739	-0.502261	0.0107833	23.2944	-2.15751	0.0584455	0.993066	-4.11006	0	0
Q14192	Four and a half LIM domains protein 2	FHL2	17.8441	17.6391	17.6264	17.7954	17.6152	17.4354				-0.0878941	-0.435717	0.259929	17.6363	-0.569122	0.5828	0.993066	-4.78267	0	0
I1SRC5			16.6847	16.5815	16.6343	16.647	16.6037	16.7482				0.0327856	-0.243498	0.309069	16.6246	0.267258	0.795122	0.993066	-4.83717	0	0
O75391	Sperm-associated antigen 7	SPAG7	12.6713	12.4001	12.3182	13.1778	13.1126	12.5055				0.468751	-0.0513568	0.98886	12.8284	2.0298	0.0720486	0.993066	-4.17325	0	0
Q99447	Ethanolamine-phosphate cytidylyltransferase	PCYT2	13.711	12.8706	13.4212	13.9423	13.332	13.7718				0.347781	-0.21146	0.907022	13.5366	1.40059	0.193912	0.993066	-4.47827	0	0
Q96CP2	FLYWCH family member 2	FLYWCH2	16.1605	15.9097	16.388	16.0605	16.0355	16.3156				-0.0155366	-0.485916	0.454843	16.0499	-0.0743892	0.942281	0.993066	-4.85178	0	0
Q9UJH8	Meteorin	METRN	18.7097	18.5328	17.3329	18.4244	18.4033	18.4083				0.220174	-0.580608	1.02096	18.2645	0.619235	0.550677	0.993066	-4.77015	0	0
P63241	Eukaryotic translation initiation factor 5A-1	EIF5A	21.5751	21.8717	21.7883	21.6151	21.8091	21.6699				-0.0469813	-0.344992	0.251029	21.6725	-0.355056	0.730493	0.993066	-4.82518	0	0
Q96FZ7	Charged multivesicular body protein 6	CHMP6	15.167	14.9332	14.9572	15.353	15.0922	15.052				0.146592	-0.25591	0.549094	15.2659	0.820251	0.43266	0.993066	-4.71105	0	0
Q9UIC8	Leucine carboxyl methyltransferase 1	LCMT1	14.6088	14.6173	14.6214	14.8193	14.7954	14.925				0.230728	-0.0918601	0.553317	14.7051	1.61085	0.140691	0.993066	-4.37928	0	0
P14174	Macrophage migration inhibitory factor	MIF	18.5997	19.1352	19.677	19.2016	18.9902	19.3531				0.044372	-0.601123	0.689867	18.9258	0.154817	0.880284	0.993066	-4.84768	0	0
Q96B54	Zinc finger protein 428	ZNF428	15.2445	15.4786	15.1671	15.0749	15.2509	14.9946				-0.189948	-0.541862	0.161967	15.155	-1.21563	0.254181	0.993066	-4.56032	0	0
P62277	40S ribosomal protein S13	RPS13	17.5105	17.1634	18.6575	17.4152	17.1685	17.4874				-0.420109	-1.15492	0.314697	17.6002	-1.28764	0.229091	0.993066	-4.52906	0	0
O00233	26S proteasome non-ATPase regulatory subunit 9	PSMD9	17.9056	17.7739	18.0038	17.8344	18.0108	17.7949				-0.0143984	-0.316164	0.287367	17.8683	-0.107461	0.916714	0.993066	-4.85044	0	0
Q5JTV8	Torsin-1A-interacting protein 1	TOR1AIP1	15.8348	15.8443	16.0108	15.6053	15.7584	15.7029				-0.207784	-0.507176	0.0916074	15.7983	-1.56306	0.151497	0.993066	-4.40218	0	0
J3KN67		TPM3	19.4301	19.3311	19.5084	19.325	19.6421	19.2929				-0.00320388	-0.348407	0.342	19.4236	-0.0209028	0.983766	0.994607	-4.85292	0	0
P52655	Transcription initiation factor IIA subunit 1	GTF2A1	15.733	15.6919	15.8016	15.6594	15.5839	15.6284				-0.118271	-0.405516	0.168974	15.6704	-0.927319	0.377275	0.993066	-4.67428	0	0
J3KNF4	Copper chaperone for superoxide dismutase	CCS	17.7974	17.7484	17.7038	17.8605	17.6647	17.8123				0.0292872	-0.271218	0.329793	17.7544	0.219497	0.83102	0.993066	-4.8423	0	0
Q6NW40	RGM domain family member B	RGMB	14.6311	14.51	14.4767	15.0566	14.7049	14.7999				0.314538	-0.0208164	0.649891	14.7753	2.11238	0.0629425	0.993066	-4.13235	0	0
Q9NTK5	Obg-like ATPase 1	OLA1	20.7024	20.7619	21.3788	20.8279	20.6534	21.0562				-0.101843	-0.54369	0.340004	20.8721	-0.519115	0.615847	0.993066	-4.79422	0	0
P78509	Reelin	RELN	23.488	23.191	23.3825	23.1691	23.2405	23.5933				-0.0195531	-0.815856	0.77675	23.3205	-0.055302	0.957072	0.993066	-4.85233	0	0
P41252	Isoleucine--tRNA ligase, cytoplasmic	IARS	17.6102	17.6287	17.5637	17.7243	17.6777	17.6865				0.0953008	-0.150209	0.340811	17.6796	0.874241	0.404069	0.993066	-4.69293	0	0
Q96FW1	Ubiquitin thioesterase OTUB1	OTUB1	21.1052	21.3109	21.0262	21.2673	21.3359	21.39				0.183643	-0.100695	0.467981	21.2538	1.45459	0.178792	0.993066	-4.45332	0	0
Q9BTW9	Tubulin-specific chaperone D	TBCD	16.6588	16.5907	16.1381	16.6782	16.6045	16.4506				0.11524	-0.294534	0.525015	16.5351	0.633378	0.541797	0.993066	-4.76645	0	0
Q96QA5	Gasdermin-A	GSDMA	16.7047	15.735	15.4583	15.5883	15.0537	15.5748				-0.560398	-1.72101	0.600217	15.9161	-1.08746	0.304302	0.993066	-4.6134	0	0
Q9P299	Coatomer subunit zeta-2	COPZ2	17.9726	18.2815	17.8062	18.3575	18.4995	18.4648				0.420473	0.0903938	0.750553	18.265	2.86895	0.0179757	0.993066	-3.77402	0	0
Q9HAS0	Protein Njmu-R1	C17orf75	15.6249	15.8621	15.5551	15.8679	15.95	15.6885				0.154785	-0.240724	0.550295	15.7172	0.881408	0.400375	0.993066	-4.69046	0	0
Q9BZE9	Tether containing UBX domain for GLUT4	ASPSCR1	15.8198	15.5761	15.4129	16.0339	15.9014	15.5029				0.209779	-0.231153	0.650711	15.6633	1.07151	0.311047	0.993066	-4.61975	0	0
P83916	Chromobox protein homolog 1	CBX1	19.5202	19.915	19.9575	19.6547	19.7436	19.8301				-0.0547831	-0.395733	0.286167	19.7921	-0.361876	0.725558	0.993066	-4.82411	0	0
[truncated: 1,092 more rows]
